# Supplementary material for: N,N-Bis(diphenyl­phosphanyl)cyclo­propyl­amine
Source: Acta Crystallogr Sect E Struct Rep Online. 2010 Oct 23;66(Pt 11):o2881. doi: 10.1107/S1600536810041711 (PMC3009108; doi:10.1107/S1600536810041711)
Supplement: Supplementary file 2 [file e-66-o2881-Isup2.hkl]

#
# h,k,l, Fc-squared, Fo-squared, sigma(Fo-squared) and status flag
#
data_I
_shelx_title ' 10Tie2_0ma in P2(1)/n'
_shelx_refln_list_code          4
_shelx_F_calc_maximum      209.86
_exptl_crystal_F_000       896.00
_reflns_d_resolution_high  0.7481
 
loop_
 _symmetry_equiv_pos_as_xyz
 'x, y, z'
 '-x, y+1/2, -z+1/2'
 '-x, -y, -z'
 'x, -y-1/2, z-1/2'
 
_cell_length_a    14.4600
_cell_length_b    10.4860
_cell_length_c    17.0530
_cell_angle_alpha  90.000
_cell_angle_beta  119.358
_cell_angle_gamma  90.000
 
_shelx_F_squared_multiplier     1.000
 
loop_
 _refln_index_h
 _refln_index_k
 _refln_index_l
 _refln_F_squared_calc
 _refln_F_squared_meas
 _refln_F_squared_sigma
 _refln_observed_status
   2   0   0    44042.75    30409.89   2111.81 o
   3   0   0     2455.20     2585.84     25.84 o
   4   0   0     1361.00     1229.15     15.98 o
   5   0   0       62.10       70.48      4.36 o
   6   0   0      808.98      762.01     13.82 o
   7   0   0     5429.90     5902.34     68.85 o
   8   0   0      263.94      286.25     13.82 o
   9   0   0       33.40       21.75      5.11 o
  10   0   0     1057.29     1055.91     30.05 o
  11   0   0      330.93      338.15     26.83 o
  12   0   0      730.35      805.10     28.63 o
  13   0   0      221.08      204.77     21.69 o
  14   0   0      458.81      568.27     30.50 o
  15   0   0        2.64       -0.13      9.81 o
  16   0   0      466.32      417.41     57.96 o
   2   1   0        9.48        9.45      0.86 o
   3   1   0     1462.01     1306.51     10.78 o
   4   1   0      377.51      344.45      5.23 o
   5   1   0     2493.69     2416.90     19.52 o
   6   1   0      537.75      587.96      8.71 o
   7   1   0      326.30      346.27      8.69 o
   8   1   0       36.09       38.44      4.34 o
   9   1   0      164.43      163.25      7.88 o
  10   1   0        0.79       -0.36      2.89 o
  11   1   0      146.35      158.31      9.92 o
  12   1   0        0.07        2.97      4.15 o
  13   1   0      254.96      263.98     13.92 o
  14   1   0        2.00        4.27      5.74 o
  15   1   0      813.37      895.53     54.97 o
  16   1   0      176.98      179.08     22.46 o
   0   2   0     1579.77     1708.49     55.37 o
   1   2   0     3047.83     3048.82     24.20 o
   2   2   0     1200.53     1295.91      9.76 o
   3   2   0     1489.06     1452.78     12.61 o
   4   2   0     1688.67     1701.32     14.62 o
   5   2   0      431.79      413.22      6.48 o
   6   2   0       59.77       50.89      4.18 o
   7   2   0        7.51        1.25      1.70 o
   8   2   0      186.65      155.83      6.69 o
   9   2   0      732.09      772.20     15.04 o
  10   2   0     1384.91     1376.68     23.17 o
  11   2   0        4.39        0.57      3.65 o
  12   2   0      788.28      853.43     20.77 o
  13   2   0       34.20       25.08      6.47 o
  14   2   0      171.44      179.05     14.30 o
  15   2   0      167.63      160.99     15.56 o
  16   2   0      161.76      129.95     29.03 o
   1   3   0        3.40        0.35      0.92 o
   2   3   0      233.71      262.17      3.83 o
   3   3   0     2021.84     2123.13     15.49 o
   4   3   0     4177.19     4398.14     30.93 o
   5   3   0     1336.66     1384.95     15.52 o
   6   3   0     1438.42     1526.00     17.72 o
   7   3   0      183.89      231.73      7.17 o
   8   3   0      354.00      358.90      9.90 o
   9   3   0        2.47        0.70      2.55 o
  10   3   0      491.11      488.56     14.87 o
  11   3   0        0.15       -3.93      3.43 o
  12   3   0     1444.58     1407.52     29.35 o
  13   3   0        4.90       -2.05      5.00 o
  14   3   0      139.46      122.96     13.49 o
  15   3   0       14.48       -0.28      8.48 o
  16   3   0        8.90        9.41     10.94 o
   0   4   0     4396.56     4386.83    134.39 o
   1   4   0       94.10      131.35      7.43 o
   2   4   0       59.71       49.11      2.11 o
   3   4   0        1.07        0.78      0.83 o
   4   4   0     1441.73     1400.81     11.57 o
   5   4   0      293.15      355.00      7.72 o
   6   4   0     2070.77     2008.54     21.31 o
   7   4   0      571.75      538.82      9.83 o
   8   4   0       54.06       30.27      5.21 o
   9   4   0      163.14      166.74      8.11 o
  10   4   0       25.18       12.31      3.81 o
  11   4   0      224.09      240.64     14.24 o
  12   4   0       10.75        6.00      5.24 o
  13   4   0      369.39      384.12     29.40 o
  14   4   0        3.83       -0.76      7.68 o
  15   4   0       31.17       35.70     12.95 o
  16   4   0      104.07       76.18     25.63 o
   1   5   0     7769.78     8193.90     97.46 o
   2   5   0      506.59      569.19      8.88 o
   3   5   0     1623.32     1666.21     17.36 o
   4   5   0       37.35       46.89      2.53 o
   5   5   0      908.88      969.17     12.48 o
   6   5   0      119.00       96.46      4.34 o
   7   5   0      295.86      283.06      8.74 o
   8   5   0      130.49       93.66      5.31 o
   9   5   0        0.34       -1.34      2.78 o
  10   5   0        9.50        9.94      4.20 o
  11   5   0       59.05       58.97      8.19 o
  12   5   0       48.91       45.91      7.97 o
  13   5   0      238.22      228.45     17.49 o
  14   5   0       16.94       17.76     10.45 o
  15   5   0      121.92      111.48     18.57 o
   0   6   0      829.27      791.02     29.79 o
   1   6   0      388.55      464.90     13.34 o
   2   6   0      195.31      163.36      6.75 o
   3   6   0        3.34        7.86      1.74 o
   4   6   0      655.48      622.20     10.05 o
   5   6   0      116.88      116.81      8.13 o
   6   6   0      105.10      102.86      6.03 o
   7   6   0     2143.79     2128.26     24.38 o
   8   6   0      153.78      176.16      7.85 o
   9   6   0     2087.15     2060.80     33.56 o
  10   6   0       92.81       90.71     13.51 o
  11   6   0        9.17        5.36      5.53 o
  12   6   0      674.20      754.04     27.79 o
  13   6   0       14.81       21.77      9.96 o
  14   6   0       13.97       14.67      9.81 o
  15   6   0       50.99       46.34     14.37 o
   1   7   0      499.53      530.67     15.02 o
   2   7   0       73.66       84.27      4.32 o
   3   7   0      224.21      233.05      6.98 o
   4   7   0      478.93      472.61     13.00 o
   5   7   0       35.60       24.36      3.65 o
   6   7   0       91.72       79.54      5.41 o
   7   7   0        3.83       -0.13      2.77 o
   8   7   0     2030.51     1959.73     31.29 o
   9   7   0      270.31      236.48     19.91 o
  10   7   0      133.55      149.21     13.09 o
  11   7   0      274.86      247.48     17.01 o
  12   7   0      329.05      382.57     24.35 o
  13   7   0      361.08      354.45     27.63 o
  14   7   0       89.29       84.94     16.05 o
   0   8   0      298.94      301.19     23.48 o
   1   8   0     1687.24     1739.41     35.25 o
   2   8   0        0.24        0.88      1.85 o
   3   8   0     5820.45     5627.29     49.54 o
   4   8   0       10.72       14.16      2.66 o
   5   8   0     1445.19     1432.39     19.26 o
   6   8   0       76.63       65.94      5.83 o
   7   8   0      446.49      434.42     17.19 o
   8   8   0      188.18      182.33     12.96 o
   9   8   0      811.13      811.38     25.45 o
  10   8   0      127.12      106.70     11.58 o
  11   8   0      299.62      291.04     19.10 o
  12   8   0      233.29      296.03     24.63 o
  13   8   0      135.18      122.28     17.73 o
   1   9   0       62.63       43.67      9.77 o
   2   9   0      129.84      147.90      6.93 o
   3   9   0      547.83      553.46     10.16 o
   4   9   0      123.91      148.40      6.99 o
   5   9   0       15.19       16.13      4.11 o
   6   9   0       24.61       18.84      5.34 o
   7   9   0      504.22      517.27     19.16 o
   8   9   0      471.13      460.79     19.96 o
   9   9   0       43.08       45.00      8.48 o
  10   9   0      158.54      150.95     14.80 o
  11   9   0      106.10       87.07     14.40 o
  12   9   0      308.96      320.71     25.95 o
   0  10   0      806.86      710.79     44.04 o
   1  10   0       19.13       13.81      8.10 o
   2  10   0        2.12       -1.05      3.24 o
   3  10   0       31.90       28.03      3.80 o
   4  10   0       29.60       33.61      4.60 o
   5  10   0      300.15      287.49     13.38 o
   6  10   0      155.19      153.94     11.03 o
   7  10   0       52.74       50.34      8.17 o
   8  10   0        4.49       12.30      6.76 o
   9  10   0      264.46      298.04     19.31 o
  10  10   0      141.13      154.89     16.56 o
  11  10   0      109.82       82.48     17.84 o
   1  11   0        5.10       -6.15     12.31 o
   2  11   0       10.99        7.28      4.69 o
   3  11   0        1.38        3.25      3.49 o
   4  11   0       49.88       48.82      5.74 o
   5  11   0        3.20        1.52      4.52 o
   6  11   0       46.32       52.11      7.80 o
   7  11   0      298.40      326.13     21.36 o
   8  11   0      368.78      360.48     28.74 o
   9  11   0        5.61        5.51      7.40 o
  10  11   0        8.29        4.02      8.74 o
   2  12   0       30.60       25.26      8.74 o
   3  12   0        0.15       -0.31      4.79 o
   4  12   0      155.57      181.34     13.22 o
   5  12   0       91.11      118.65     12.39 o
   6  12   0      239.96      216.20     17.41 o
   7  12   0      168.34      189.97     14.11 o
   8  12   0       15.73        9.35      7.91 o
   2  13   0      231.96      261.32     22.02 o
   3  13   0      132.71      150.90     19.75 o
   4  13   0      728.08      833.46     34.16 o
   5  13   0       62.98       93.86     12.72 o
   6  13   0      199.03      180.88     18.02 o
 -17   1   1       29.22       26.47     16.82 o
 -16   1   1       27.19       14.02     11.41 o
 -15   1   1        5.70        7.12      7.06 o
 -14   1   1      423.68      435.81     19.90 o
 -13   1   1      822.21      798.66     21.20 o
 -12   1   1       21.16       19.00      4.93 o
 -11   1   1      332.09      306.02     15.62 o
 -10   1   1       33.39       39.53      7.79 o
  -9   1   1       27.45       31.59      3.79 o
  -8   1   1      212.54      194.98      7.92 o
  -7   1   1     1556.90     1685.41     18.48 o
  -6   1   1      564.89      517.71      8.01 o
  -5   1   1     4182.85     4258.54     32.43 o
  -4   1   1        1.17        7.17      1.08 o
  -3   1   1       63.99       94.17      2.89 o
  -2   1   1     1047.75      851.25     88.96 o
   1   1   1     2256.21     1825.07     22.05 o
   2   1   1    20503.91    20372.70    117.44 o
   3   1   1        0.67        0.92      0.81 o
   4   1   1        4.80        5.21      1.16 o
   5   1   1      104.41      110.27      4.85 o
   6   1   1        0.59        2.72      1.56 o
   7   1   1      481.52      525.53     10.18 o
   8   1   1      315.04      339.07     10.99 o
   9   1   1      184.04      161.97      8.51 o
  10   1   1      161.38      161.32      9.67 o
  11   1   1      786.05      823.75     29.87 o
  12   1   1       74.98       85.66      8.20 o
  13   1   1      308.07      332.82     16.94 o
  14   1   1       22.90       20.69      7.99 o
  15   1   1      174.79      178.89     18.79 o
  16   1   1       18.28       10.65     15.53 o
 -17   2   1      335.07      422.90     34.52 o
 -16   2   1       28.93       23.52     11.93 o
 -15   2   1      677.55      691.08     30.81 o
 -14   2   1       26.00       15.98      6.89 o
 -13   2   1      298.58      302.70     15.71 o
 -12   2   1       85.61       77.16      8.50 o
 -11   2   1      745.81      795.21     28.80 o
 -10   2   1     1274.77     1309.59     22.14 o
  -9   2   1       82.15       84.37      5.46 o
  -8   2   1       65.59       44.20      3.65 o
  -7   2   1     1187.69     1080.79     13.99 o
  -6   2   1      193.70      188.11      5.79 o
  -5   2   1      328.10      256.21      4.84 o
  -4   2   1    16156.31    15978.85     97.89 o
  -3   2   1     7528.54     7375.06     48.45 o
  -2   2   1     5284.19     5280.62     33.20 o
  -1   2   1     1071.92     1039.69      7.42 o
   0   2   1      929.29      867.20      8.47 o
   1   2   1      266.83      243.28      3.42 o
   2   2   1     9460.82     9604.42     59.02 o
   3   2   1      784.10      740.94      7.89 o
   4   2   1     1091.44     1139.95     11.07 o
   5   2   1      149.48      152.64      4.95 o
   6   2   1       98.39      123.68      5.09 o
   7   2   1      140.28      147.23      6.17 o
   8   2   1      691.60      626.50     12.48 o
   9   2   1       52.15       47.43      5.95 o
  10   2   1     1599.58     1508.05     26.53 o
  11   2   1       72.25       52.18      6.48 o
  12   2   1      879.30      895.57     23.37 o
  13   2   1       34.03       26.45      7.16 o
  14   2   1      399.67      459.24     23.18 o
  15   2   1      139.25      138.23     16.49 o
  16   2   1      384.24      400.87     60.07 o
 -16   3   1      313.21      408.23     33.17 o
 -15   3   1        2.16        5.81      8.68 o
 -14   3   1      837.05      857.08     29.93 o
 -13   3   1      221.52      216.74     14.50 o
 -12   3   1       47.38       39.82      6.59 o
 -11   3   1        3.99       -2.22      3.15 o
 -10   3   1       80.92       88.33      6.26 o
  -9   3   1      100.65      119.90      6.32 o
  -8   3   1       44.22       13.47      2.60 o
  -7   3   1      318.09      305.10      7.73 o
  -6   3   1      163.81       92.07      4.36 o
  -5   3   1     3584.42     3571.48     26.79 o
  -4   3   1     3450.38     3304.32     23.18 o
  -3   3   1     1970.78     1886.87     13.81 o
  -2   3   1    10409.25    10519.28     69.56 o
  -1   3   1        0.21        0.61      0.78 o
   0   3   1      761.11      762.11     13.99 o
   1   3   1      542.61      558.13      6.77 o
   2   3   1     1679.73     1610.23     15.05 o
   3   3   1      960.55     1090.53      9.52 o
   4   3   1       14.73       16.17      1.67 o
   5   3   1     2485.79     2954.26     26.89 o
   6   3   1        4.01       -0.87      1.57 o
   7   3   1     1884.42     2008.56     22.47 o
   8   3   1       65.30       53.71      4.36 o
   9   3   1      977.23      950.20     17.20 o
  10   3   1      934.56      894.60     24.80 o
  11   3   1      567.00      539.70     18.66 o
  12   3   1       25.22       13.44      6.08 o
  13   3   1       86.26       92.93     10.60 o
  14   3   1      110.78      140.02     16.66 o
  15   3   1      492.64      520.85     31.29 o
 -16   4   1       73.63       41.02     14.26 o
 -15   4   1      742.17      824.74     36.41 o
 -14   4   1      781.67      767.98     35.15 o
 -13   4   1       51.52       40.39      7.88 o
 -12   4   1      557.21      598.46     22.34 o
 -11   4   1      457.49      438.29     16.99 o
 -10   4   1      754.22      731.29     16.88 o
  -9   4   1      279.91      275.73     10.09 o
  -8   4   1       10.63        9.11      2.38 o
  -7   4   1      236.25      201.09      8.19 o
  -6   4   1      925.56     1043.29     12.91 o
  -5   4   1     4190.66     4215.27     33.14 o
  -4   4   1      190.12      238.52      3.94 o
  -3   4   1     3488.51     3621.62     27.60 o
  -2   4   1       59.16       76.79      3.05 o
  -1   4   1     2945.54     3226.63     35.34 o
   0   4   1     1518.16     1470.40     30.04 o
   1   4   1     7346.28     7848.13     63.75 o
   2   4   1      342.17      348.23      5.64 o
   3   4   1      147.80      170.02      3.85 o
   4   4   1      102.08      141.15      4.01 o
   5   4   1      772.32      741.88     10.37 o
   6   4   1       30.77       21.48      2.74 o
   7   4   1      604.28      602.08     11.74 o
   8   4   1     1401.55     1415.54     21.00 o
   9   4   1      134.09      140.52      9.12 o
  10   4   1      190.89      184.00     10.38 o
  11   4   1      191.29      199.77     13.87 o
  12   4   1      170.34      166.77     12.89 o
  13   4   1      134.92      150.75     16.92 o
  14   4   1      297.82      334.19     32.62 o
  15   4   1       68.87       57.23     15.06 o
 -16   5   1       46.19       16.46     14.51 o
 -15   5   1      261.53      308.74     27.92 o
 -14   5   1        0.07       -0.35      8.75 o
 -13   5   1      945.89      959.52     27.34 o
 -12   5   1      232.21      213.42     14.06 o
 -11   5   1      738.79      717.44     21.65 o
 -10   5   1      263.35      259.90     12.76 o
  -9   5   1      220.85      245.91     12.13 o
  -8   5   1     1070.12     1058.12     15.24 o
  -7   5   1      329.05      348.68      8.04 o
  -6   5   1       32.11       31.29      2.61 o
  -5   5   1      933.71      855.95     11.16 o
  -4   5   1        5.40        7.91      1.57 o
  -3   5   1      411.70      415.74      6.45 o
  -2   5   1      120.57      144.93      4.62 o
  -1   5   1      415.52      378.29      7.14 o
   0   5   1       90.45      120.31      5.76 o
   1   5   1     2250.97     2375.84     25.16 o
   2   5   1     2233.97     2256.88     21.11 o
   3   5   1      159.48      159.58      4.57 o
   4   5   1      226.73      201.89      5.23 o
   5   5   1     1405.24     1428.72     15.76 o
   6   5   1      531.33      520.35      9.36 o
   7   5   1       73.10       81.46      4.83 o
   8   5   1      137.82      147.40      7.52 o
   9   5   1      171.62      172.26      9.53 o
  10   5   1      426.26      442.90     21.86 o
  11   5   1        0.00       -1.05      4.55 o
  12   5   1        0.04        1.61      5.60 o
  13   5   1       11.83        9.39      8.47 o
  14   5   1      443.07      463.56     33.39 o
  15   5   1       11.59        6.15     11.82 o
 -15   6   1        0.91       -3.26      9.00 o
 -14   6   1      423.67      424.85     31.01 o
 -13   6   1       32.74       25.34      9.82 o
 -12   6   1      646.46      705.97     27.26 o
 -11   6   1        3.00        0.48      4.82 o
 -10   6   1     2094.29     2195.48     35.81 o
  -9   6   1      164.59      151.44      9.50 o
  -8   6   1      447.65      462.47     11.60 o
  -7   6   1     1076.83     1069.09     15.37 o
  -6   6   1      639.68      676.48     10.40 o
  -5   6   1        5.32        2.71      1.65 o
  -4   6   1      104.60      140.69      5.31 o
  -3   6   1      119.88      129.30      6.68 o
  -2   6   1      935.81      950.95     13.07 o
  -1   6   1      238.60      228.04      5.46 o
   0   6   1     1276.80     1276.08     28.65 o
   1   6   1        4.31        2.62      1.35 o
   2   6   1      283.33      344.99      7.11 o
   3   6   1      304.09      305.10      6.47 o
   4   6   1     1055.17     1097.01     14.04 o
   5   6   1     1684.97     1607.12     18.15 o
   6   6   1      273.65      271.44      7.93 o
   7   6   1     2395.89     2305.21     26.26 o
   8   6   1      339.39      307.47     17.52 o
   9   6   1      564.73      496.63     17.69 o
  10   6   1      130.67      137.73     11.29 o
  11   6   1      276.37      227.05     21.83 o
  12   6   1       83.29      109.06     13.89 o
  13   6   1       84.48       84.75     15.43 o
  14   6   1       38.34       31.66     12.43 o
 -14   7   1      113.53      137.68     21.16 o
 -13   7   1      463.48      466.94     31.19 o
 -12   7   1       53.84       29.00      8.23 o
 -11   7   1     1335.78     1238.75     38.68 o
 -10   7   1      449.08      477.47     22.08 o
  -9   7   1      967.22      943.90     23.18 o
  -8   7   1        2.11        1.92      3.24 o
  -7   7   1      399.24      384.88     14.99 o
  -6   7   1     1776.73     1775.11     19.54 o
  -5   7   1       55.21       46.58      3.53 o
  -4   7   1      871.99      870.34     12.86 o
  -3   7   1       53.31       57.74      3.19 o
  -2   7   1     1630.01     1605.18     21.10 o
  -1   7   1        0.38        3.59      4.29 o
   0   7   1       89.51       70.18      5.32 o
   1   7   1     1928.82     1997.70     23.81 o
   2   7   1      397.65      370.33      6.69 o
   3   7   1      487.77      472.50      9.09 o
   4   7   1       32.30       22.67      2.81 o
   5   7   1      692.29      666.90     14.37 o
   6   7   1      422.60      437.42     16.15 o
   7   7   1       69.01       61.97      6.05 o
   8   7   1        0.27        0.57      4.32 o
   9   7   1       95.53       60.65      8.77 o
  10   7   1      277.30      230.83     16.27 o
  11   7   1      111.12      107.64     12.29 o
  12   7   1      119.49       98.03     15.85 o
  13   7   1      171.54      215.62     22.99 o
  14   7   1        7.09        2.31     10.34 o
 -14   8   1       40.29       43.59     14.08 o
 -13   8   1       32.16       32.65     12.30 o
 -12   8   1      105.99       99.02     13.51 o
 -11   8   1       29.71       23.94      7.27 o
 -10   8   1        0.60        5.62      5.57 o
  -9   8   1       77.69       85.58     11.02 o
  -8   8   1      109.91      111.06     10.62 o
  -7   8   1        9.81        6.03      3.96 o
  -6   8   1        1.43        0.11      2.63 o
  -5   8   1      765.45      759.81     13.24 o
  -4   8   1      172.79      159.30      6.26 o
  -3   8   1        6.41        4.82      1.97 o
  -2   8   1      629.86      632.29     14.83 o
  -1   8   1        8.99       10.00      4.80 o
   0   8   1      136.67      129.60      6.89 o
   1   8   1       21.70       28.11      3.01 o
   2   8   1     1004.92     1012.88     13.29 o
   3   8   1      201.73      190.90      7.11 o
   4   8   1     1925.30     1864.21     22.07 o
   5   8   1        0.12       -0.07      2.64 o
   6   8   1       23.17       18.46      5.05 o
   7   8   1      177.63      171.04     12.28 o
   8   8   1       99.17      113.69     11.14 o
   9   8   1       18.16       13.98      6.46 o
  10   8   1       16.20       18.69      6.92 o
  11   8   1        0.27       -1.99      7.09 o
  12   8   1       87.32       86.17     15.91 o
  13   8   1      116.62      140.16     19.11 o
 -13   9   1        1.34        0.69      9.29 o
 -12   9   1        5.92       11.17      9.41 o
 -11   9   1      271.36      301.38     23.49 o
 -10   9   1       95.16       76.52     10.84 o
  -9   9   1      106.46      106.13     10.86 o
  -8   9   1        1.39        1.99      4.94 o
  -7   9   1      489.90      470.45     23.83 o
  -6   9   1      170.18      164.55     10.66 o
  -5   9   1        0.46       -0.40      2.70 o
  -4   9   1       19.06        5.42      2.67 o
  -3   9   1        3.30        2.27      1.96 o
  -2   9   1        0.38        2.74      2.33 o
  -1   9   1        3.43        3.84      5.99 o
   0   9   1       98.59       83.71     12.13 o
   1   9   1       21.65       22.47      3.10 o
   2   9   1        1.65        2.90      2.88 o
   3   9   1      616.20      660.31     12.76 o
   4   9   1       31.30       19.66      3.56 o
   5   9   1      931.71      968.73     23.56 o
   6   9   1        8.81        8.76      4.61 o
   7   9   1        7.71        3.37      5.04 o
   8   9   1      328.56      328.92     18.09 o
   9   9   1       95.51       94.22     11.66 o
  10   9   1      322.80      379.85     25.73 o
  11   9   1        0.27       -3.57      9.54 o
  12   9   1       22.58       19.13     10.89 o
 -12  10   1      346.97      433.93     55.64 o
 -11  10   1        5.73        5.19      9.00 o
 -10  10   1      846.60      917.08     33.90 o
  -9  10   1       32.37       25.88      7.90 o
  -8  10   1      374.28      409.28     32.06 o
  -7  10   1        2.97       -4.86      4.71 o
  -6  10   1      894.74      903.32     23.75 o
  -5  10   1       15.47        8.86      4.33 o
  -4  10   1      558.46      544.36     13.22 o
  -3  10   1      429.47      398.03     10.49 o
  -2  10   1      752.54      678.87     17.47 o
  -1  10   1      545.88      558.80     28.02 o
   0  10   1      407.49      437.87     25.82 o
   1  10   1      208.98      239.87      8.07 o
   2  10   1      528.15      585.91     18.42 o
   3  10   1        2.78        7.13      3.14 o
   4  10   1      910.32      924.39     21.22 o
   5  10   1       56.15       63.93      7.39 o
   6  10   1     1163.97     1187.21     29.74 o
   7  10   1      705.94      743.33     24.95 o
   8  10   1        2.07        2.63      6.14 o
   9  10   1      223.57      255.57     28.91 o
  10  10   1      179.80      194.52     24.52 o
  11  10   1       21.56       18.82     10.18 o
 -10  11   1        0.91       -2.10      7.95 o
  -9  11   1      378.82      453.61     29.14 o
  -8  11   1       10.67        1.94      6.67 o
  -7  11   1      516.40      526.40     20.99 o
  -6  11   1        5.51        4.15      4.85 o
  -5  11   1      525.82      480.88     25.71 o
  -4  11   1        0.09       -0.09      3.51 o
  -3  11   1       37.63       29.89      4.58 o
  -2  11   1      107.63      105.08      7.78 o
  -1  11   1      783.10      760.78     33.96 o
   0  11   1      806.32      740.91     49.87 o
   1  11   1      919.59      884.76     22.02 o
   2  11   1       21.91       20.37     13.44 o
   3  11   1      229.55      234.59     12.92 o
   4  11   1      594.61      603.36     25.94 o
   5  11   1      369.22      339.55     14.83 o
   6  11   1      677.63      669.07     29.49 o
   7  11   1      203.72      182.79     17.99 o
   8  11   1       35.16       19.04      8.65 o
   9  11   1        0.82        3.16      8.02 o
  -9  12   1      115.31      132.15     18.57 o
  -8  12   1       21.52       17.16      8.72 o
  -7  12   1        0.17       -7.22      5.73 o
  -6  12   1      109.21       93.57     13.60 o
  -5  12   1        2.78        5.78      6.29 o
  -4  12   1       29.62       27.50      7.23 o
  -3  12   1      390.25      393.16     19.92 o
  -2  12   1      141.91      139.57     14.57 o
   1  12   1      171.17      204.98     17.81 o
   2  12   1      190.19      214.05     20.72 o
   3  12   1      134.36      137.78     10.91 o
   4  12   1      227.99      235.48     29.91 o
   5  12   1      529.87      560.91     23.58 o
   6  12   1       61.45       38.13     10.02 o
   7  12   1      542.86      528.51     24.34 o
   8  12   1       21.71       20.18      9.13 o
  -6  13   1      102.22       84.16     13.38 o
  -5  13   1       50.49       56.01     10.79 o
  -4  13   1      419.82      446.86     19.75 o
  -3  13   1      252.28      292.41     25.26 o
  -2  13   1     1018.57     1073.47     39.83 o
   1  13   1       18.12       32.38      9.07 o
   2  13   1       26.80       23.32     10.36 o
   3  13   1      150.49      144.36     15.38 o
   4  13   1        7.47       -0.68      7.06 o
   5  13   1        4.75        5.25      8.08 o
 -17   0   2       25.37       41.45     24.93 o
 -16   0   2        1.73       -7.31     11.67 o
 -15   0   2      135.30      129.34     17.85 o
 -14   0   2       40.05       43.26      9.47 o
 -13   0   2       22.63       18.92      7.45 o
 -12   0   2       27.77       18.99      6.60 o
 -11   0   2      199.10      181.78     14.27 o
 -10   0   2      423.12      426.43     20.51 o
  -9   0   2      230.70      188.80     11.44 o
  -8   0   2       93.21       77.79      6.53 o
  -7   0   2     8912.02     9028.54     89.37 o
  -6   0   2      261.21      216.35      7.64 o
  -5   0   2     2724.65     2747.02     29.41 o
  -4   0   2    10525.66    10830.97     98.77 o
  -3   0   2      206.62      194.99      4.44 o
   1   0   2    13792.57    14520.57    127.66 o
   2   0   2    21421.13    21952.69    179.93 o
   3   0   2     8229.80     8367.09     73.99 o
   4   0   2        5.89       13.77      2.41 o
   5   0   2     3706.55     3717.05     39.95 o
   6   0   2      118.47      114.57      8.11 o
   7   0   2     3226.46     3195.23     49.11 o
   8   0   2       22.83       20.11      4.93 o
   9   0   2     1078.90      949.16     28.14 o
  10   0   2      526.42      507.82     24.43 o
  11   0   2     3850.83     4063.73     74.93 o
  12   0   2       65.99       66.94     11.33 o
  13   0   2     1654.07     1824.59     48.77 o
  14   0   2      291.10      349.84     29.07 o
  15   0   2      814.33      942.00     86.78 o
 -17   1   2       24.79       18.27     16.49 o
 -16   1   2       37.45       18.80     11.63 o
 -15   1   2       73.92       52.89      8.50 o
 -14   1   2      108.74      118.47      9.98 o
 -13   1   2      505.12      492.93     18.14 o
 -12   1   2      369.25      391.41     15.50 o
 -11   1   2     1007.55      966.83     20.44 o
 -10   1   2      572.29      529.77     13.59 o
  -9   1   2      280.41      262.86      9.58 o
  -8   1   2     2456.89     2382.03     28.99 o
  -7   1   2     1497.54     1456.58     15.90 o
  -6   1   2     5816.56     5933.93     40.25 o
  -5   1   2      800.73      728.72      9.64 o
  -4   1   2       63.19       64.18      2.35 o
  -3   1   2    25720.94    25851.24    148.94 o
  -2   1   2       65.69       49.80      2.37 o
   0   1   2     4145.57     3284.50    469.22 o
   1   1   2      187.57      202.63      3.79 o
   2   1   2      106.99       99.73      2.86 o
   3   1   2     3404.50     3528.71     24.89 o
   4   1   2      438.87      481.27      6.93 o
   5   1   2       88.31      104.27      4.18 o
   6   1   2     1918.13     1815.00     24.98 o
   7   1   2     1719.63     1694.04     21.55 o
   8   1   2     1687.73     1574.96     23.36 o
   9   1   2      322.82      292.28     12.44 o
  10   1   2     2230.46     2255.85     34.72 o
  11   1   2       90.58      110.27      8.93 o
  12   1   2      793.94      901.34     22.41 o
  13   1   2      161.87      164.51     12.48 o
  14   1   2      414.52      433.11     22.55 o
  15   1   2       14.03       12.98     11.52 o
 -17   2   2       17.73       21.26     12.89 o
 -16   2   2        1.67      -10.36      8.50 o
 -15   2   2       10.45       -0.59      6.14 o
 -14   2   2        7.93        1.26      5.14 o
 -13   2   2      117.47      112.50      9.17 o
 -12   2   2      471.98      457.78     16.66 o
 -11   2   2       21.13       23.04      4.72 o
 -10   2   2       95.63       66.41      5.62 o
  -9   2   2       14.97       15.11      2.76 o
  -8   2   2       24.66       40.58      3.43 o
  -7   2   2     3832.77     4097.05     37.95 o
  -6   2   2     4007.45     4592.61     32.60 o
  -5   2   2      588.10      572.38      7.22 o
  -4   2   2     2280.96     2414.72     18.24 o
  -3   2   2     8826.76     8822.10     55.28 o
  -2   2   2       27.93       30.01      1.33 o
  -1   2   2    13206.09    13483.62     80.45 o
   0   2   2    19849.36    20525.42    135.50 o
   1   2   2     7026.81     7205.36     47.80 o
   2   2   2      837.00      823.78      8.26 o
   3   2   2      131.33      151.23      3.97 o
   4   2   2      620.21      650.10      8.15 o
   5   2   2      873.98      938.54     13.06 o
   6   2   2       30.05       24.94      2.72 o
   7   2   2     3580.81     3728.75     35.34 o
   8   2   2       38.08       39.51      4.30 o
   9   2   2     2659.43     2587.53     34.12 o
  10   2   2       21.43       20.18      4.62 o
  11   2   2      995.15     1010.93     26.19 o
  12   2   2        2.92       -3.01      4.82 o
  13   2   2        7.65        2.99      6.00 o
  14   2   2       37.24       38.45      9.96 o
  15   2   2        0.03       -5.87     10.73 o
 -17   3   2       29.92       39.19     15.52 o
 -16   3   2       37.56       18.17     10.37 o
 -15   3   2       27.56       26.09      9.76 o
 -14   3   2      320.53      294.41     19.54 o
 -13   3   2      125.07      111.06     10.19 o
 -12   3   2      456.58      475.08     16.33 o
 -11   3   2      451.48      471.17     15.47 o
 -10   3   2       80.14       70.63      5.51 o
  -9   3   2       47.59       45.74      4.19 o
  -8   3   2       24.45       11.75      2.34 o
  -7   3   2      856.31      951.04     17.77 o
  -6   3   2     1029.16     1192.94     18.58 o
  -5   3   2     2227.84     2341.60     19.08 o
  -4   3   2      259.08      273.54      4.32 o
  -3   3   2      328.26      335.99      4.14 o
  -2   3   2       43.42       40.70      1.60 o
  -1   3   2      463.94      414.40      4.35 o
   0   3   2        5.83        4.60      0.97 o
   1   3   2      200.88      135.06      3.30 o
   2   3   2     1235.09     1306.27     11.02 o
   3   3   2      144.78      109.88      3.65 o
   4   3   2      538.97      599.84     12.37 o
   5   3   2      536.14      489.91      8.78 o
   6   3   2      278.66      345.97      8.27 o
   7   3   2      184.38      178.61      7.78 o
   8   3   2       45.16       32.68      4.09 o
   9   3   2        0.80        2.72      3.22 o
  10   3   2      158.77      142.58      9.44 o
  11   3   2       70.15       72.92      8.09 o
  12   3   2      508.95      471.62     21.65 o
  13   3   2        8.33        3.00      6.15 o
  14   3   2       30.19       28.10      9.31 o
  15   3   2      148.36      175.41     19.81 o
 -16   4   2       56.90       71.45     27.81 o
 -15   4   2        3.66       -1.16      7.47 o
 -14   4   2        9.60       11.48      7.19 o
 -13   4   2      805.32      799.17     31.83 o
 -12   4   2       34.95       34.90      6.66 o
 -11   4   2     1043.50     1105.15     23.19 o
 -10   4   2      408.96      399.95     11.60 o
  -9   4   2       70.84       61.64      6.00 o
  -8   4   2      240.49      309.89     10.11 o
  -7   4   2      193.74      244.80     10.18 o
  -6   4   2      406.29      462.42      7.86 o
  -5   4   2     1901.45     1775.33     16.24 o
  -4   4   2      323.25      403.26      5.82 o
  -3   4   2      763.60      775.56      8.10 o
  -2   4   2       14.47       24.77      1.39 o
  -1   4   2      692.92      775.71      9.58 o
   0   4   2      258.83      189.66      3.57 o
   1   4   2      105.58      106.09      3.30 o
   2   4   2      121.26      222.66      5.21 o
   3   4   2      398.05      423.06      5.83 o
   4   4   2      159.74      135.15      4.84 o
   5   4   2      974.69      983.88     13.40 o
   6   4   2      443.85      423.73      8.91 o
   7   4   2      735.56      715.53     13.78 o
   8   4   2       50.83       39.94      4.73 o
   9   4   2      359.68      341.35     12.39 o
  10   4   2        1.49       -3.19      3.37 o
  11   4   2      736.77      806.32     25.13 o
  12   4   2        4.05        4.82      6.14 o
  13   4   2      376.97      449.30     24.49 o
  14   4   2        1.55       11.15     10.57 o
  15   4   2       80.13      100.52     19.05 o
 -16   5   2       33.40       42.89     14.14 o
 -15   5   2       52.47       36.46     12.55 o
 -14   5   2        4.40        2.64      7.89 o
 -13   5   2      171.93      170.53     13.12 o
 -12   5   2      589.80      555.01     22.20 o
 -11   5   2       96.20       78.40      8.38 o
 -10   5   2     1875.48     1819.96     31.08 o
  -9   5   2      441.15      394.86     11.42 o
  -8   5   2     1092.29     1003.21     14.56 o
  -7   5   2      363.16      328.85      8.51 o
  -6   5   2     4166.06     4089.09     33.16 o
  -5   5   2      600.13      593.36      9.00 o
  -4   5   2     1975.14     2056.57     17.65 o
  -3   5   2      552.45      593.96      8.87 o
  -2   5   2      166.93      142.88      3.30 o
  -1   5   2     2026.77     2115.89     22.46 o
   0   5   2     1048.74     1183.04     19.32 o
   1   5   2      156.26      192.71      3.53 o
   2   5   2      481.94      544.08      7.60 o
   3   5   2       75.46       67.26      4.52 o
   4   5   2      259.94      262.85      6.66 o
   5   5   2      628.04      629.56      9.88 o
   6   5   2     1833.09     1847.27     20.73 o
   7   5   2      283.47      285.73     10.64 o
   8   5   2       94.32       92.47      6.23 o
   9   5   2        1.80        1.24      3.74 o
  10   5   2      897.53      873.06     24.36 o
  11   5   2        8.45        2.80      5.63 o
  12   5   2     1118.75     1172.85     34.53 o
  13   5   2        5.27       14.32      8.95 o
  14   5   2      174.91      168.57     21.91 o
 -15   6   2       13.07       13.86     10.83 o
 -14   6   2      210.20      185.03     22.93 o
 -13   6   2        0.34       -6.10      6.78 o
 -12   6   2       22.41       16.85      7.06 o
 -11   6   2      575.29      499.35     20.21 o
 -10   6   2      127.98      121.70      9.07 o
  -9   6   2     1959.85     1762.55     29.56 o
  -8   6   2     1586.04     1536.93     18.95 o
  -7   6   2     4043.81     3870.56     43.07 o
  -6   6   2      920.17      934.25     13.35 o
  -5   6   2      795.00      816.19     10.74 o
  -4   6   2       58.42       49.85      2.81 o
  -3   6   2      290.99      290.21      6.04 o
  -2   6   2        4.24        2.86      1.07 o
  -1   6   2        7.69        2.62      1.69 o
   0   6   2      340.62      422.30     11.41 o
   1   6   2      968.54      987.22     13.14 o
   2   6   2     1520.85     1489.56     14.59 o
   3   6   2      531.68      461.21      8.26 o
   4   6   2      120.79      104.34      5.45 o
   5   6   2      601.91      555.99     10.04 o
   6   6   2       22.06       19.01      3.42 o
   7   6   2      149.14      125.65      6.66 o
   8   6   2       97.17      116.28      8.56 o
   9   6   2      162.14      172.94     12.10 o
  10   6   2      636.53      544.50     24.52 o
  11   6   2      487.73      521.13     25.41 o
  12   6   2      231.45      226.54     19.58 o
  13   6   2       93.71      110.50     19.44 o
  14   6   2       54.19       36.15     13.12 o
 -15   7   2      386.27      445.70     32.69 o
 -14   7   2      388.37      439.25     31.38 o
 -13   7   2       21.84       24.69     10.39 o
 -12   7   2      115.50      127.79     12.82 o
 -11   7   2       82.90       69.38      9.32 o
 -10   7   2       87.15       91.49      8.60 o
  -9   7   2       22.50        9.92      4.27 o
  -8   7   2       60.42       54.64      5.61 o
  -7   7   2      361.63      375.82      9.83 o
  -6   7   2     1905.45     1887.63     19.75 o
  -5   7   2     2251.06     2177.97     22.86 o
  -4   7   2     1552.64     1604.98     19.84 o
  -3   7   2      207.65      171.02      4.82 o
  -2   7   2      393.60      374.63      5.98 o
  -1   7   2      241.85      173.45      4.59 o
   0   7   2       10.49       13.53      3.22 o
   1   7   2     1894.42     1765.88     20.70 o
   2   7   2      471.51      517.42      8.53 o
   3   7   2      774.06      689.25     10.26 o
   4   7   2      534.19      504.07      9.59 o
   5   7   2      729.86      664.09     12.97 o
   6   7   2     3471.99     3459.63     38.50 o
   7   7   2      731.11      649.06     18.99 o
   8   7   2      204.24      194.18     13.83 o
   9   7   2       44.36       11.06      6.11 o
  10   7   2      692.73      643.96     26.54 o
  11   7   2        2.62       -2.50      7.53 o
  12   7   2      117.07       95.26     15.80 o
  13   7   2        0.07        3.35      9.40 o
 -14   8   2      391.21      413.74     30.67 o
 -13   8   2      737.47      771.74     37.76 o
 -12   8   2      379.45      309.85     25.94 o
 -11   8   2      435.25      471.67     22.97 o
 -10   8   2     1000.04      982.88     28.06 o
  -9   8   2     1337.02     1253.46     34.77 o
  -8   8   2      351.81      360.39     15.39 o
  -7   8   2      330.28      329.57     13.24 o
  -6   8   2     2130.19     2084.42     28.34 o
  -5   8   2       89.17       93.53      8.01 o
  -4   8   2      948.76      943.38     13.94 o
  -3   8   2      498.07      496.55      8.61 o
  -2   8   2     1361.27     1302.22     14.47 o
  -1   8   2      417.40      398.69     10.91 o
   0   8   2     2958.99     2783.84     32.89 o
   1   8   2      221.41      220.33      7.30 o
   2   8   2     5581.40     5407.60     45.68 o
   3   8   2        0.67        0.85      1.89 o
   4   8   2      878.82      859.47     13.37 o
   5   8   2      453.36      426.88     11.97 o
   6   8   2      335.47      331.51     16.19 o
   7   8   2       30.10       22.29      6.05 o
   8   8   2      410.98      431.35     21.09 o
   9   8   2        0.53        2.26      5.72 o
  10   8   2       33.48       31.98     10.08 o
  11   8   2      123.27      132.41     16.99 o
  12   8   2       51.30       29.35     13.18 o
 -13   9   2      591.13      610.65     35.81 o
 -12   9   2      999.53      996.52     38.40 o
 -11   9   2      140.52      165.94     15.82 o
 -10   9   2      704.96      719.70     25.12 o
  -9   9   2       68.65       73.81      9.13 o
  -8   9   2      123.03      124.97     10.61 o
  -7   9   2       44.53       40.91      6.92 o
  -6   9   2       78.63       64.87      7.44 o
  -5   9   2      258.65      254.06      9.25 o
  -4   9   2      125.12      106.53      5.65 o
  -3   9   2      762.57      736.17     11.49 o
  -2   9   2      804.46      766.86     11.42 o
  -1   9   2      480.75      469.40     11.92 o
   0   9   2       41.74       42.75      3.92 o
   1   9   2      215.99      219.16      8.57 o
   2   9   2        0.23       -0.99      1.93 o
   3   9   2      307.70      317.30      8.72 o
   4   9   2       59.88       58.28      6.20 o
   5   9   2      573.87      579.14     25.95 o
   6   9   2       69.92       64.11      8.09 o
   7   9   2      731.38      779.91     24.78 o
   8   9   2        1.88        8.08      6.43 o
   9   9   2       34.88       38.35      9.06 o
  10   9   2      149.71      165.64     18.06 o
  11   9   2        2.63       -3.84      8.16 o
 -12  10   2       11.72        8.04      9.67 o
 -11  10   2      132.96      158.79     19.95 o
 -10  10   2      389.06      388.83     22.39 o
  -9  10   2       16.27       13.11      6.61 o
  -8  10   2        1.39       -2.95      4.94 o
  -7  10   2       43.40       42.43      7.56 o
  -6  10   2      418.83      443.82     16.14 o
  -5  10   2      113.71       94.47      8.04 o
  -4  10   2       40.65       32.26      3.98 o
  -3  10   2      343.08      330.43      9.27 o
  -2  10   2       40.60       34.18      3.26 o
  -1  10   2        3.07        4.44      3.09 o
   0  10   2      654.45      620.81     14.96 o
   1  10   2      535.56      490.86     23.97 o
   2  10   2     1134.89     1156.80     20.21 o
   3  10   2       70.04       59.85      5.42 o
   4  10   2      225.20      231.64     12.19 o
   5  10   2        3.01        7.65      5.02 o
   6  10   2      780.37      750.44     24.38 o
   7  10   2      236.13      241.16     16.65 o
   8  10   2       12.38        6.27      8.51 o
   9  10   2        0.35        4.51      9.99 o
  10  10   2       47.65       21.85     10.90 o
 -11  11   2        0.00       -6.61      8.40 o
 -10  11   2       63.31       95.17     20.46 o
  -9  11   2       79.39       83.99     11.34 o
  -8  11   2      341.25      369.10     24.91 o
  -7  11   2      222.53      210.30     19.40 o
  -6  11   2       63.37       60.66      7.65 o
  -5  11   2       32.02       22.59      5.28 o
  -4  11   2      171.08      200.65      9.45 o
  -3  11   2        1.71        4.58      3.32 o
  -2  11   2        0.01       -0.03      2.54 o
  -1  11   2       78.66       81.19      6.96 o
   0  11   2       62.92       51.98      9.42 o
   1  11   2       63.31       76.71     21.86 o
   2  11   2       24.00       28.04      4.71 o
   3  11   2      162.50      152.84     13.65 o
   4  11   2        0.58        0.84      4.34 o
   5  11   2       84.42       87.56      9.16 o
   6  11   2      165.08      148.96     12.58 o
   7  11   2      175.87      242.14     18.18 o
   8  11   2      464.89      504.45     34.29 o
   9  11   2      251.09      269.72     29.46 o
  -9  12   2       76.38       57.25     10.98 o
  -8  12   2       86.15      104.94     14.81 o
  -7  12   2       14.30       13.61      6.96 o
  -6  12   2       47.78       37.08      9.63 o
  -5  12   2       80.39       93.72     18.30 o
  -4  12   2      209.32      243.39     17.16 o
  -3  12   2      560.33      562.11     19.41 o
  -2  12   2      903.17      948.80     34.00 o
  -1  12   2      256.58      251.29     16.51 o
   0  12   2     1449.26     1450.93     34.69 o
   1  12   2      162.18      167.10     15.90 o
   2  12   2      782.87      801.53     32.61 o
   3  12   2       17.39       22.99      7.94 o
   4  12   2      644.71      691.83     25.81 o
   5  12   2      138.42      124.21     13.93 o
   6  12   2      112.33      118.35     28.50 o
   7  12   2      154.09      156.45     15.13 o
  -6  13   2        0.02        6.39      8.08 o
  -5  13   2       16.80       11.48      7.93 o
  -4  13   2      171.86      179.17     26.72 o
  -3  13   2      371.66      385.08     16.27 o
  -1  13   2      185.11      156.08     14.90 o
   0  13   2      111.28       94.23     13.60 o
   1  13   2      495.80      535.60     29.79 o
   2  13   2      124.32      145.72     20.08 o
   3  13   2      999.10     1068.51     32.82 o
   4  13   2       16.28       -0.85      7.61 o
   5  13   2      381.01      397.34     24.51 o
 -17   1   3       41.02       31.52     13.90 o
 -16   1   3        0.30       -0.82      7.22 o
 -15   1   3      257.83      277.39     16.27 o
 -14   1   3      457.59      445.08     18.03 o
 -13   1   3      165.05      152.03     10.34 o
 -12   1   3      829.01      803.23     19.14 o
 -11   1   3     2117.71     2081.68     31.60 o
 -10   1   3       87.46       93.10      6.39 o
  -9   1   3     1864.91     1790.93     22.51 o
  -8   1   3       17.25       21.93      2.76 o
  -7   1   3        4.86       -0.88      1.26 o
  -6   1   3      138.20      133.30      4.13 o
  -5   1   3      266.79      301.41      5.62 o
  -4   1   3     1074.22     1172.95      9.87 o
  -3   1   3    11749.80    12245.08     72.47 o
  -2   1   3     6452.69     6398.15     40.10 o
  -1   1   3     3334.24     3555.05     26.30 o
   0   1   3      268.02      272.75      4.11 o
   1   1   3     3994.12     4046.88     29.48 o
   2   1   3        0.36        0.42      0.87 o
   3   1   3        7.92       13.28      1.53 o
   4   1   3     4150.83     4234.62     30.80 o
   5   1   3     2065.46     2166.11     21.73 o
   6   1   3     2792.79     2961.00     31.54 o
   7   1   3      837.92      873.62     15.75 o
   8   1   3      151.13      136.52      7.88 o
   9   1   3       44.48       58.07      6.30 o
  10   1   3      103.63       92.05      7.90 o
  11   1   3       11.28       11.74      4.95 o
  12   1   3      199.60      184.01     15.12 o
  13   1   3        2.46        3.13      6.14 o
  14   1   3       59.56       32.27     11.24 o
  15   1   3        4.37        5.37     15.42 o
 -17   2   3        2.85        1.94     11.18 o
 -16   2   3      263.76      210.03     25.02 o
 -15   2   3      190.14      209.75     17.10 o
 -14   2   3      702.86      695.52     25.43 o
 -13   2   3      816.79      816.85     19.93 o
 -12   2   3     2207.02     2115.36     32.56 o
 -11   2   3      263.44      236.05     10.65 o
 -10   2   3     1435.10     1316.72     21.13 o
  -9   2   3      326.08      327.22      9.20 o
  -8   2   3      844.88      715.74     11.16 o
  -7   2   3     1988.55     2190.33     21.40 o
  -6   2   3     1947.18     1907.43     16.57 o
  -5   2   3      213.78      232.53      4.46 o
  -4   2   3      759.63      772.94      9.03 o
  -3   2   3       36.30       41.94      2.57 o
  -2   2   3     1081.75     1082.58      8.47 o
  -1   2   3      607.17      620.07      6.12 o
   0   2   3      242.98      288.69      4.50 o
   1   2   3    10733.19    10735.93     73.91 o
   2   2   3     6174.40     6555.97     44.43 o
   3   2   3      430.97      385.44      5.83 o
   4   2   3     2057.59     2043.53     19.81 o
   5   2   3     1541.26     1463.00     16.76 o
   6   2   3     1931.83     1787.37     20.88 o
   7   2   3     1933.50     1846.93     23.39 o
   8   2   3     2329.94     2353.65     31.45 o
   9   2   3     1946.03     1896.93     28.70 o
  10   2   3      535.94      559.07     17.87 o
  11   2   3      567.85      589.29     21.45 o
  12   2   3      333.76      314.56     18.15 o
  13   2   3        1.66        8.13      7.05 o
  14   2   3      114.62      120.36     14.61 o
  15   2   3       19.87       -5.72     11.61 o
 -17   3   3      156.76      137.56     18.16 o
 -16   3   3       49.03       23.98     10.08 o
 -15   3   3      210.47      219.83     18.24 o
 -14   3   3        2.50        2.05      6.22 o
 -13   3   3       75.54       72.62      7.79 o
 -12   3   3      485.86      421.06     15.03 o
 -11   3   3     2111.12     2043.62     30.87 o
 -10   3   3      122.39      113.76      6.52 o
  -9   3   3     3665.07     3523.93     34.12 o
  -8   3   3       32.62       48.45      3.60 o
  -7   3   3      712.97      634.17      9.92 o
  -6   3   3     1722.61     1833.37     22.75 o
  -5   3   3     1516.03     1640.45     14.20 o
  -4   3   3     5251.59     5481.65     35.42 o
  -3   3   3     1962.23     2062.77     15.05 o
  -2   3   3      705.26      676.65      6.23 o
  -1   3   3      954.04      984.57      8.48 o
   0   3   3      450.70      466.96      7.48 o
   1   3   3      255.71      276.28      4.39 o
   2   3   3     1808.75     1702.28     14.38 o
   3   3   3     1936.38     1895.62     24.03 o
   4   3   3      118.53      108.67      4.74 o
   5   3   3      369.82      329.20      8.50 o
   6   3   3      266.21      253.41      8.03 o
   7   3   3      947.49      923.53     15.29 o
   8   3   3     1026.61     1011.34     17.73 o
   9   3   3      495.47      488.59     15.13 o
  10   3   3      525.84      460.01     17.94 o
  11   3   3      463.97      459.62     20.71 o
  12   3   3      508.90      521.54     36.90 o
  13   3   3        9.57       17.24      8.31 o
  14   3   3       79.14       63.36     13.83 o
  15   3   3        1.39        4.09     14.52 o
 -17   4   3      209.38      187.51     23.87 o
 -16   4   3        9.69        6.68     10.10 o
 -15   4   3      114.10      139.41     16.37 o
 -14   4   3       16.78       11.13      7.09 o
 -13   4   3      558.55      557.78     21.59 o
 -12   4   3      188.78      168.47     11.84 o
 -11   4   3       72.56       75.40      6.88 o
 -10   4   3      528.23      520.16     12.73 o
  -9   4   3      108.76      100.27      5.98 o
  -8   4   3      293.38      230.10      7.25 o
  -7   4   3      613.52      596.46     10.17 o
  -6   4   3      104.25       92.26      3.73 o
  -5   4   3     2663.94     2700.38     21.48 o
  -4   4   3     6073.51     6593.19     42.93 o
  -3   4   3     2364.50     2383.03     24.46 o
  -2   4   3     1295.91     1497.48     12.55 o
  -1   4   3     2873.98     2737.27     21.35 o
   0   4   3     1205.73     1288.57     14.69 o
   1   4   3        3.41        0.77      1.08 o
   2   4   3      627.87      877.95      9.64 o
   3   4   3      637.48      774.62     10.06 o
   4   4   3      301.37      230.84      6.66 o
   5   4   3       27.14       21.36      2.68 o
   6   4   3      424.69      387.12      9.09 o
   7   4   3      845.27      782.08     14.52 o
   8   4   3      629.91      640.65     14.82 o
   9   4   3      441.00      409.85     14.82 o
  10   4   3        2.76       -0.67      4.24 o
  11   4   3       49.14       29.69      6.85 o
  12   4   3        2.50        1.33      5.99 o
  13   4   3        8.22        0.84      8.11 o
  14   4   3        1.65       -2.30     10.37 o
 -16   5   3      373.59      473.54     34.44 o
 -15   5   3       25.90       27.84     11.47 o
 -14   5   3       85.80      100.23     13.39 o
 -13   5   3        1.19       -1.01      4.85 o
 -12   5   3     1267.28     1208.91     28.55 o
 -11   5   3      114.72      102.54      9.85 o
 -10   5   3       70.65       57.84      5.68 o
  -9   5   3        0.61        1.01      2.40 o
  -8   5   3     2061.70     2059.64     21.15 o
  -7   5   3      338.73      343.41      7.58 o
  -6   5   3     1563.50     1494.46     15.28 o
  -5   5   3       15.38       10.73      1.86 o
  -4   5   3     1175.92     1122.86     11.67 o
  -3   5   3     2051.18     2139.80     18.49 o
  -2   5   3     8511.71     8809.61     66.00 o
  -1   5   3      260.98      247.01      4.49 o
   0   5   3     2654.77     2565.92     21.60 o
   1   5   3      662.18      813.07     10.43 o
   2   5   3      214.62      255.80      4.73 o
   3   5   3      150.43      118.10      4.18 o
   4   5   3      358.01      402.09      7.47 o
   5   5   3      350.81      329.28      8.65 o
   6   5   3       52.85       37.85      3.60 o
   7   5   3     1035.40      971.60     16.81 o
   8   5   3      809.54      781.00     17.68 o
   9   5   3        2.29        7.55      4.46 o
  10   5   3        3.77        3.44      5.22 o
  11   5   3      112.56      101.91     11.01 o
  12   5   3      447.30      446.09     27.07 o
  13   5   3      342.02      343.62     32.89 o
  14   5   3       85.27       63.04     17.00 o
 -16   6   3       47.85       36.50     13.35 o
 -15   6   3      314.80      364.79     29.11 o
 -14   6   3      151.09      163.80     19.14 o
 -13   6   3       38.39       42.31     10.69 o
 -12   6   3      162.22      144.39     12.96 o
 -11   6   3        2.91        6.53      4.79 o
 -10   6   3      271.91      258.14     11.82 o
  -9   6   3        0.25       -2.40      2.34 o
  -8   6   3        2.00        0.00      2.05 o
  -7   6   3     1128.94     1074.96     14.00 o
  -6   6   3      106.88       96.36      4.74 o
  -5   6   3     2132.40     2023.82     19.93 o
  -4   6   3       93.85      106.03      4.49 o
  -3   6   3     2723.36     2691.65     26.74 o
  -2   6   3     1190.35     1291.46     13.43 o
  -1   6   3      647.92      549.57      9.20 o
   0   6   3      116.42      106.00      3.58 o
   1   6   3      570.22      494.09      6.88 o
   2   6   3      532.66      541.90     10.03 o
   3   6   3     1332.26     1236.89     18.54 o
   4   6   3       18.23       11.22      2.25 o
   5   6   3     1623.24     1540.92     18.91 o
   6   6   3      256.12      222.60      8.05 o
   7   6   3        0.09       -3.25      3.26 o
   8   6   3      223.68      196.79     12.56 o
   9   6   3      223.60      192.94     13.16 o
  10   6   3      356.14      331.84     19.97 o
  11   6   3      190.39      170.96     16.89 o
  12   6   3      313.42      334.86     27.69 o
  13   6   3       56.59       48.81     14.47 o
 -15   7   3       24.04       39.01     12.71 o
 -14   7   3      236.53      269.84     49.48 o
 -13   7   3      143.44      167.87     16.71 o
 -12   7   3       95.92      125.56     12.36 o
 -11   7   3      182.55      178.05     15.09 o
 -10   7   3        9.03       10.58      5.11 o
  -9   7   3      122.51      131.96      9.21 o
  -8   7   3       23.44       18.88      3.52 o
  -7   7   3      549.97      516.79     10.25 o
  -6   7   3     1429.46     1389.42     16.27 o
  -5   7   3     3636.57     3670.08     35.82 o
  -4   7   3       33.58       27.24      2.83 o
  -3   7   3      131.65      116.88      4.52 o
  -2   7   3       37.00       26.81      2.07 o
  -1   7   3      167.12      167.98      4.26 o
   0   7   3     1168.68     1115.98     13.01 o
   1   7   3      728.67      739.30     12.27 o
   2   7   3     3867.77     3863.99     35.13 o
   3   7   3     1068.91     1039.40     15.48 o
   4   7   3      407.61      371.64     10.86 o
   5   7   3       42.50       39.12      3.81 o
   6   7   3      131.04      118.83      7.70 o
   7   7   3      307.32      288.17     16.35 o
   8   7   3      211.55      189.80     14.27 o
   9   7   3     1205.54     1143.74     32.19 o
  10   7   3       67.74       37.82      9.82 o
  11   7   3      201.55      199.69     21.08 o
  12   7   3        6.85       -0.04      8.99 o
  13   7   3       70.39       72.99     16.89 o
 -14   8   3        0.27       -7.18      8.76 o
 -13   8   3       11.94        4.98      8.54 o
 -12   8   3      206.18      264.00     18.02 o
 -11   8   3      110.84      111.84     11.49 o
 -10   8   3      783.68      727.71     41.85 o
  -9   8   3       53.21       37.55      7.94 o
  -8   8   3       69.26       85.10      7.94 o
  -7   8   3        2.45        5.22      3.46 o
  -6   8   3        1.19       -1.31      2.75 o
  -5   8   3      146.40      143.38      6.45 o
  -4   8   3      446.56      498.44     10.56 o
  -3   8   3      272.69      281.86      6.52 o
  -2   8   3       22.27       25.13      2.32 o
  -1   8   3      146.97      126.60      4.67 o
   0   8   3      148.93      164.67      4.18 o
   1   8   3       21.59       32.27      2.64 o
   2   8   3       54.68       50.51      4.82 o
   3   8   3        5.98        2.12      2.72 o
   4   8   3        4.95        6.47      3.38 o
   5   8   3       14.14       16.11      4.88 o
   6   8   3      132.63      115.43     14.55 o
   7   8   3        2.37        3.36      5.20 o
   8   8   3       17.79       17.51      6.37 o
   9   8   3       75.14       41.00     15.32 o
  10   8   3      118.09       98.95     28.35 o
  11   8   3       17.61        8.04     10.24 o
  12   8   3       56.41       32.29     12.31 o
 -13   9   3      167.65      178.34     20.01 o
 -12   9   3       50.30       74.74     13.63 o
 -11   9   3      103.77       76.52     11.12 o
 -10   9   3        8.40        4.09      5.98 o
  -9   9   3      223.77      220.47     15.42 o
  -8   9   3      124.00      115.71     10.81 o
  -7   9   3      303.75      313.50     16.01 o
  -6   9   3      985.08      952.94     23.54 o
  -5   9   3      149.89      182.24     12.82 o
  -4   9   3       16.78        9.56      2.61 o
  -3   9   3       38.23       30.25      3.10 o
  -2   9   3       46.81       42.95      2.97 o
  -1   9   3       70.97       79.96      5.44 o
   0   9   3      617.50      558.49     11.67 o
   1   9   3      102.24       85.43      4.17 o
   2   9   3      245.41      255.23      8.34 o
   3   9   3      545.25      532.56     14.02 o
   4   9   3     1085.97     1110.12     25.49 o
   5   9   3        1.26        2.68      4.38 o
   6   9   3       21.09        7.27      5.56 o
   7   9   3       90.33       80.06     10.84 o
   8   9   3      211.96      231.57     17.60 o
   9   9   3      192.43      176.41     18.42 o
  10   9   3        2.50       14.28     11.53 o
  11   9   3       60.96       54.31     18.11 o
 -12  10   3       11.77       12.23      9.19 o
 -11  10   3      183.36      166.80     17.52 o
 -10  10   3       44.20       23.69      8.19 o
  -9  10   3        2.92        0.11      5.25 o
  -8  10   3       28.20       17.44      6.41 o
  -7  10   3      106.10      115.73     10.44 o
  -6  10   3       15.80       12.20      4.67 o
  -5  10   3        0.47       -4.53      3.50 o
  -4  10   3        3.96        2.33      2.83 o
  -3  10   3      114.68      111.49      5.62 o
  -2  10   3      583.39      612.23     11.79 o
  -1  10   3      403.34      408.89     12.99 o
   0  10   3      442.44      473.30     18.84 o
   1  10   3        3.68        3.51      2.72 o
   2  10   3      556.35      535.12     12.93 o
   3  10   3       68.93       90.39     10.40 o
   4  10   3      146.23      159.37     11.48 o
   5  10   3      374.14      398.54     18.41 o
   6  10   3        8.36       10.58      6.24 o
   7  10   3       21.74       19.87      7.44 o
   8  10   3        3.51       -6.01      6.80 o
   9  10   3        2.15        1.39      8.14 o
  10  10   3      665.32      612.84     34.92 o
 -11  11   3        0.80        1.95      8.60 o
 -10  11   3        3.56        1.44      7.62 o
  -9  11   3      280.98      327.01     19.46 o
  -8  11   3       32.52       36.39      7.97 o
  -7  11   3      106.11      103.68     10.17 o
  -6  11   3      411.92      466.58     16.70 o
  -5  11   3       13.09       15.20      5.28 o
  -4  11   3     1044.57     1092.78     30.95 o
  -3  11   3       69.96       68.54      7.38 o
  -2  11   3      610.41      602.83     15.52 o
  -1  11   3      440.15      435.19     32.71 o
   0  11   3     2149.63     2086.58     55.22 o
   1  11   3      480.97      461.32     19.25 o
   2  11   3      450.29      420.85     17.28 o
   3  11   3       17.36       12.88      7.15 o
   4  11   3      120.06      111.73     10.33 o
   5  11   3        0.81       -4.39      5.47 o
   6  11   3       98.92       91.53     10.91 o
   7  11   3      137.41      134.73     14.91 o
   8  11   3        0.36        5.01      7.99 o
  -9  12   3       51.09       33.54      9.48 o
  -8  12   3       29.18       24.32      8.28 o
  -7  12   3      191.04      188.41     14.24 o
  -6  12   3       98.40       91.41     12.67 o
  -5  12   3      643.40      630.38     35.46 o
  -4  12   3       92.04       93.06     10.60 o
  -3  12   3      511.50      492.43     18.76 o
  -2  12   3       59.50       65.68      7.90 o
  -1  12   3     1306.60     1268.09     46.63 o
   0  12   3      335.10      345.74     20.02 o
   1  12   3      308.52      368.19     21.14 o
   2  12   3      170.53      170.43     12.73 o
   3  12   3       65.12       67.87     18.13 o
   4  12   3      243.58      288.55     19.41 o
   5  12   3        4.76        3.50      8.92 o
   6  12   3       46.78       76.70     10.96 o
   7  12   3        9.99        3.94      8.61 o
  -7  13   3      161.40      168.06     27.20 o
  -6  13   3      379.54      469.02     63.47 o
  -5  13   3        0.11        4.04      7.61 o
  -4  13   3      175.84      181.78     14.43 o
  -3  13   3       48.51       66.01      9.03 o
  -2  13   3      134.15       92.61     13.92 o
  -1  13   3        0.05        4.86      7.77 o
   0  13   3        8.21        5.18      8.74 o
   1  13   3       88.63       85.17     16.51 o
   2  13   3      128.33      157.66     13.93 o
   3  13   3       75.22       95.04     12.60 o
   4  13   3       44.42       79.28     23.96 o
 -18   0   4      178.85      207.89     44.04 o
 -17   0   4      430.62      510.67     62.82 o
 -16   0   4      685.54      755.13     48.93 o
 -15   0   4      463.20      490.13     28.04 o
 -14   0   4      205.91      194.38     16.67 o
 -13   0   4      440.88      426.75     23.74 o
 -12   0   4      389.96      393.82     24.85 o
 -11   0   4     1400.69     1349.15     45.43 o
 -10   0   4      345.80      363.83     17.95 o
  -9   0   4      253.65      235.06     14.83 o
  -8   0   4     6120.83     6333.64     67.38 o
  -7   0   4     2232.05     2280.65     32.31 o
  -6   0   4     1723.67     1841.20     22.92 o
  -5   0   4       77.74      103.99      5.20 o
  -4   0   4     1796.69     1819.36     22.01 o
  -3   0   4     7120.64     7668.04     77.11 o
  -2   0   4     1260.51     1433.23     16.25 o
  -1   0   4    23014.29    23391.00    255.63 o
   0   0   4    26805.75    26370.83    229.98 o
   1   0   4     9762.06    10224.30     94.47 o
   2   0   4     6017.43     5928.33     59.34 o
   3   0   4      224.65      192.48      7.82 o
   4   0   4     4770.25     4912.77     56.42 o
   5   0   4      166.47      130.92      8.13 o
   6   0   4     4109.97     4229.25     60.49 o
   7   0   4        3.49        5.47      3.85 o
   8   0   4     2042.69     2087.01     63.85 o
   9   0   4        0.87       -3.42      4.51 o
  10   0   4       17.81       19.14      6.94 o
  11   0   4       66.21       83.24     12.23 o
  12   0   4       11.73        3.42      8.15 o
  13   0   4     1075.11     1215.02     46.99 o
  14   0   4      319.15      290.79     50.19 o
 -18   1   4      376.89      498.77     46.01 o
 -17   1   4       51.42       70.41     15.76 o
 -16   1   4      531.69      580.94     31.44 o
 -15   1   4      265.85      308.26     16.77 o
 -14   1   4      713.56      709.62     21.55 o
 -13   1   4     1325.87     1371.14     24.07 o
 -12   1   4      684.98      678.54     22.44 o
 -11   1   4        5.94       10.14      3.01 o
 -10   1   4      246.82      196.25      7.54 o
  -9   1   4      316.61      297.45      8.40 o
  -8   1   4        6.68        9.69      2.06 o
  -7   1   4     2413.49     2660.21     22.45 o
  -6   1   4      138.40      132.18      3.54 o
  -5   1   4      727.20      800.62      8.12 o
  -4   1   4     9969.79    10254.32     64.39 o
  -3   1   4      793.99      804.72      8.34 o
  -2   1   4    16105.91    16498.76     96.29 o
  -1   1   4    11149.94    11255.09     74.34 o
   0   1   4     1898.14     1914.86     17.02 o
   1   1   4     3439.58     3247.36     25.51 o
   2   1   4       33.98       15.15      1.67 o
   3   1   4     3370.38     3224.65     25.43 o
   4   1   4       11.58       -0.95      1.49 o
   5   1   4     1898.10     1846.15     20.96 o
   6   1   4       36.92       43.54      4.10 o
   7   1   4     4587.01     4487.79     46.18 o
   8   1   4      568.05      596.81     15.63 o
   9   1   4      716.37      728.22     18.33 o
  10   1   4        0.63       -0.15      3.84 o
  11   1   4       28.01       19.61      5.65 o
  12   1   4      108.10      119.60     11.09 o
  13   1   4        0.57       -7.19      7.08 o
  14   1   4        7.77       10.43     11.09 o
 -18   2   4      114.11      118.89     19.90 o
 -17   2   4      142.04      137.95     18.98 o
 -16   2   4       30.06        6.27      9.02 o
 -15   2   4        4.32       -4.66      6.21 o
 -14   2   4      343.51      341.18     17.89 o
 -13   2   4      298.40      305.65     18.21 o
 -12   2   4      292.83      299.71     12.17 o
 -11   2   4       16.88       14.59      3.76 o
 -10   2   4      735.78      719.05     13.97 o
  -9   2   4      765.84      882.79     13.68 o
  -8   2   4      414.87      367.94      9.87 o
  -7   2   4      144.01      161.82      5.70 o
  -6   2   4     1326.81     1453.57     13.13 o
  -5   2   4     1919.88     2075.29     16.62 o
  -4   2   4      316.77      355.23      4.72 o
  -3   2   4      126.79      142.50      4.59 o
  -2   2   4     2335.95     2495.69     18.85 o
  -1   2   4     1413.31     1459.93     14.05 o
   0   2   4     1491.47     1426.34     13.62 o
   1   2   4      221.12      194.56      4.38 o
   2   2   4      456.33      403.39      6.36 o
   3   2   4     2670.77     2819.73     23.63 o
   4   2   4     2018.63     2084.93     21.56 o
   5   2   4      147.37      157.65      6.42 o
   6   2   4      458.57      493.45     11.01 o
   7   2   4       78.53       89.56      7.58 o
   8   2   4      803.89      742.92     16.38 o
   9   2   4        0.56        0.23      3.56 o
  10   2   4      242.51      196.94     11.62 o
  11   2   4       14.71        6.95      5.53 o
  12   2   4       12.94       11.69      6.71 o
  13   2   4       41.39       30.90      9.34 o
  14   2   4        8.37       11.32     10.96 o
 -17   3   4      262.58      280.73     23.70 o
 -16   3   4       21.82        9.40      9.03 o
 -15   3   4      380.59      308.01     28.31 o
 -14   3   4      174.79      153.87     15.52 o
 -13   3   4     1261.06     1200.07     25.75 o
 -12   3   4       17.18       18.00      4.53 o
 -11   3   4      110.06      101.32      7.69 o
 -10   3   4      410.63      422.59     11.17 o
  -9   3   4       49.93       44.19      3.68 o
  -8   3   4      122.12      125.20      5.32 o
  -7   3   4        0.24        1.78      1.45 o
  -6   3   4     3878.03     4059.63     36.97 o
  -5   3   4        4.11        3.82      1.13 o
  -4   3   4     8928.85     9359.93     54.47 o
  -3   3   4      295.91      313.85      4.60 o
  -2   3   4        2.27        1.50      0.71 o
  -1   3   4      576.84      593.17      6.37 o
   0   3   4       51.48       37.31      2.40 o
   1   3   4     1665.15     1741.18     16.95 o
   2   3   4       21.86       25.37      2.02 o
   3   3   4      770.82      827.06     11.47 o
   4   3   4      165.85      169.57      6.16 o
   5   3   4        9.62        8.75      2.16 o
   6   3   4     1563.74     1543.78     20.22 o
   7   3   4        3.64        7.30      2.92 o
   8   3   4     1433.11     1429.94     23.51 o
   9   3   4       71.89       67.81      6.58 o
  10   3   4      506.30      531.61     20.09 o
  11   3   4        2.89       -5.02      5.15 o
  12   3   4       39.88       23.43      7.89 o
  13   3   4        3.90       -8.25      7.34 o
  14   3   4       54.40       42.59     13.59 o
 -17   4   4      196.40      214.66     24.43 o
 -16   4   4       68.68      102.86     25.08 o
 -15   4   4       20.26       21.33      9.23 o
 -14   4   4       31.68       12.83      6.89 o
 -13   4   4        5.58        2.75      4.87 o
 -12   4   4     1005.24      971.28     23.75 o
 -11   4   4      237.56      248.75     13.83 o
 -10   4   4      947.27      954.65     16.92 o
  -9   4   4     1669.52     1650.51     21.24 o
  -8   4   4      370.09      358.21      8.53 o
  -7   4   4     1266.33     1197.28     14.61 o
  -6   4   4     1384.48     1604.59     18.87 o
  -5   4   4     3365.49     3589.87     26.67 o
  -4   4   4       27.43       11.09      1.24 o
  -3   4   4      505.70      523.21      6.12 o
  -2   4   4     3499.94     3580.39     27.04 o
  -1   4   4      543.52      532.51      6.20 o
   0   4   4     5841.79     6088.06     44.46 o
   1   4   4      349.61      424.59      5.84 o
   2   4   4     2655.47     2769.55     24.69 o
   3   4   4      712.60      888.00     16.26 o
   4   4   4      744.81      756.33     11.42 o
   5   4   4      924.67      895.07     13.03 o
   6   4   4      432.75      437.22     11.05 o
   7   4   4        8.93        5.33      2.87 o
   8   4   4       31.18       25.84      4.33 o
   9   4   4        8.65        1.46      4.04 o
  10   4   4        1.23       -2.36      4.57 o
  11   4   4       47.15       74.07      9.48 o
  12   4   4      112.44      103.74     16.36 o
  13   4   4       59.13       73.98     15.92 o
  14   4   4        0.67        4.53     11.84 o
 -17   5   4       92.10       69.18     16.94 o
 -16   5   4       56.27       47.56     13.52 o
 -15   5   4       33.75       18.06      9.81 o
 -14   5   4      108.08       95.25     13.24 o
 -13   5   4       13.23       11.44      5.74 o
 -12   5   4      167.20      165.39     11.82 o
 -11   5   4       50.13       46.45      8.70 o
 -10   5   4      621.25      591.88     12.91 o
  -9   5   4      260.75      261.44      8.80 o
  -8   5   4        1.62        1.43      1.92 o
  -7   5   4       50.09       78.03      4.02 o
  -6   5   4        1.67        1.03      1.45 o
  -5   5   4      706.02      803.60     10.83 o
  -4   5   4      392.69      407.87      6.45 o
  -3   5   4      683.59      692.88      8.25 o
  -2   5   4      921.82     1001.51      9.80 o
  -1   5   4     4351.44     4486.75     34.17 o
   0   5   4      240.92      322.53      8.72 o
   1   5   4      248.52      226.35      5.34 o
   2   5   4       25.31       30.79      2.65 o
   3   5   4     1905.64     1806.37     20.15 o
   4   5   4       15.99       12.82      2.21 o
   5   5   4     3408.50     3418.94     37.61 o
   6   5   4      112.47      121.06      6.95 o
   7   5   4     1077.59     1078.00     23.11 o
   8   5   4      146.36      128.01      9.47 o
   9   5   4       19.17       22.06      6.43 o
  10   5   4       69.33       69.62      9.49 o
  11   5   4       64.08       46.32      9.63 o
  12   5   4       99.02      105.37     17.16 o
  13   5   4        5.68       -6.59     10.20 o
 -16   6   4        1.47       -7.15      8.99 o
 -15   6   4      344.34      342.67     41.58 o
 -14   6   4       22.57       15.41      8.89 o
 -13   6   4       50.38       22.05      9.95 o
 -12   6   4       12.46       17.23      5.71 o
 -11   6   4       90.71       89.38      8.01 o
 -10   6   4      263.10      246.33     12.14 o
  -9   6   4     1206.23     1158.34     15.70 o
  -8   6   4       95.58      103.97      4.63 o
  -7   6   4     1461.16     1412.47     16.98 o
  -6   6   4      856.29      861.39     12.90 o
  -5   6   4     1513.81     1528.85     16.40 o
  -4   6   4       46.83       51.85      3.88 o
  -3   6   4      364.07      422.55      7.46 o
  -2   6   4      111.32      108.32      3.95 o
  -1   6   4     3070.93     3288.65     26.36 o
   0   6   4      196.67      175.56      4.88 o
   1   6   4      735.02      732.18     13.80 o
   2   6   4        0.19       -0.83      1.54 o
   3   6   4      149.74      129.55      5.38 o
   4   6   4     2132.52     2006.68     24.08 o
   5   6   4       10.52       13.19      2.76 o
   6   6   4     1692.45     1584.98     21.30 o
   7   6   4      260.10      236.93     16.89 o
   8   6   4       85.56       72.87      8.56 o
   9   6   4       47.13       35.13      9.15 o
  10   6   4      129.43      138.10     13.84 o
  11   6   4       61.21       71.71     13.78 o
  12   6   4        0.94       -3.44      9.25 o
  13   6   4       36.01       35.05     12.87 o
 -15   7   4       33.73       36.21     12.92 o
 -14   7   4       27.90       26.00     10.83 o
 -13   7   4       52.03       38.29      9.63 o
 -12   7   4      322.20      295.33     18.19 o
 -11   7   4      514.18      506.35     20.72 o
 -10   7   4      110.83       97.25      9.06 o
  -9   7   4      360.09      357.27     15.57 o
  -8   7   4       51.68       42.40      5.47 o
  -7   7   4      376.65      351.44      8.70 o
  -6   7   4     1190.63     1141.06     14.36 o
  -5   7   4     1835.39     1839.71     24.19 o
  -4   7   4     2087.96     2029.37     23.18 o
  -3   7   4      692.61      678.29     10.68 o
  -2   7   4      322.78      293.95      7.05 o
  -1   7   4      799.09      788.96     10.31 o
   0   7   4     1008.82      951.53     15.00 o
   1   7   4        3.56        1.84      1.79 o
   2   7   4       50.48       54.39      3.99 o
   3   7   4      290.88      289.04     11.08 o
   4   7   4       11.62       11.11      3.12 o
   5   7   4     1586.06     1518.33     36.48 o
   6   7   4        7.61        5.01      4.42 o
   7   7   4       19.78       14.23      5.71 o
   8   7   4      785.73      878.58     28.07 o
   9   7   4       37.45       39.13      9.11 o
  10   7   4      453.29      490.87     31.31 o
  11   7   4       22.71        8.12      9.68 o
  12   7   4       67.77       45.99     14.20 o
 -15   8   4       18.12       11.58     10.62 o
 -14   8   4        2.82        0.52      8.88 o
 -13   8   4       79.64       82.18     14.01 o
 -12   8   4        7.62        5.16      6.74 o
 -11   8   4      191.41      149.32     14.13 o
 -10   8   4      385.76      382.01     20.68 o
  -9   8   4       38.46       26.08      6.28 o
  -8   8   4       56.21       54.56      7.84 o
  -7   8   4      213.19      208.47     10.23 o
  -6   8   4      875.71      850.82     16.72 o
  -5   8   4     6339.42     6292.47     58.58 o
  -4   8   4       26.76       29.76      3.23 o
  -3   8   4     1304.83     1214.38     15.83 o
  -2   8   4      252.47      259.78      9.17 o
  -1   8   4      923.91      860.65     11.11 o
   0   8   4      222.11      194.62      6.22 o
   1   8   4       86.43       66.51      4.37 o
   2   8   4     1281.58     1233.35     18.95 o
   3   8   4      147.36      148.03      8.74 o
   4   8   4       15.46        3.87      3.81 o
   5   8   4      243.28      219.04     13.57 o
   6   8   4        0.76        1.59      4.80 o
   7   8   4      788.38      778.79     26.07 o
   8   8   4        1.20        7.79      6.76 o
   9   8   4      862.90      894.07     50.45 o
  10   8   4      533.03      561.54     33.73 o
  11   8   4      596.11      569.96     40.08 o
 -14   9   4        8.18        8.69      9.89 o
 -13   9   4      215.63      223.10     21.45 o
 -12   9   4       42.07       51.21     17.19 o
 -11   9   4       15.35       14.98      7.62 o
 -10   9   4       53.11       56.92      8.97 o
  -9   9   4        1.25        5.47      4.93 o
  -8   9   4      101.50       92.80      9.71 o
  -7   9   4     1655.64     1600.94     41.83 o
  -6   9   4      228.53      263.36     13.53 o
  -5   9   4     2207.56     2269.74     31.34 o
  -4   9   4     1640.51     1640.22     23.76 o
  -3   9   4       63.12       74.61      4.38 o
  -2   9   4     1364.04     1371.71     17.61 o
  -1   9   4       26.85        8.80      2.14 o
   0   9   4      205.46      215.04      5.89 o
   1   9   4      135.45      140.18      8.88 o
   2   9   4       91.19      101.21      6.84 o
   3   9   4       65.30       63.69      8.79 o
   4   9   4       97.38       94.26      8.98 o
   5   9   4        3.04        5.51      4.65 o
   6   9   4       26.85       23.35      7.26 o
   7   9   4       46.23       27.39      7.90 o
   8   9   4      130.02      144.68     16.17 o
   9   9   4       71.64       49.62     13.30 o
  10   9   4      496.42      471.36     31.38 o
 -13  10   4       22.65       23.29     10.74 o
 -12  10   4       28.62       21.02      9.71 o
 -11  10   4       13.91        8.38      7.65 o
 -10  10   4       45.45       33.79      8.48 o
  -9  10   4       80.38       75.64      9.97 o
  -8  10   4        0.87        2.97      5.19 o
  -7  10   4      241.77      243.17     20.71 o
  -6  10   4      360.88      375.06     28.79 o
  -5  10   4      651.48      685.50     18.49 o
  -4  10   4      263.61      291.71     10.12 o
  -3  10   4      102.60      108.36      5.83 o
  -2  10   4      539.90      557.03     14.02 o
  -1  10   4       65.47       88.34      5.90 o
   0  10   4      431.66      403.52     11.97 o
   1  10   4      168.87      175.28      7.68 o
   2  10   4      204.90      217.41     11.36 o
   3  10   4        0.78        0.88      4.23 o
   4  10   4       44.05       33.40      6.90 o
   5  10   4      410.73      434.42     26.92 o
   6  10   4        0.55        2.63      6.08 o
   7  10   4        0.46        1.87      6.90 o
   8  10   4       78.72       62.98     16.91 o
   9  10   4       60.12       48.28     12.60 o
 -11  11   4       45.44       66.86     12.38 o
 -10  11   4       27.60       31.32      9.04 o
  -9  11   4       53.77       44.38      9.28 o
  -8  11   4        7.59        3.11      5.88 o
  -7  11   4      270.65      288.60     15.93 o
  -6  11   4       99.36       97.12      9.86 o
  -5  11   4      199.04      219.92     12.94 o
  -4  11   4       42.25       46.07      6.55 o
  -3  11   4       12.81        8.12      4.65 o
  -2  11   4        0.00        0.36      3.43 o
  -1  11   4        0.14        0.31      3.53 o
   0  11   4       55.66       67.72      7.94 o
   1  11   4        4.76       -1.52      4.78 o
   2  11   4       23.83       20.00      5.30 o
   3  11   4      187.77      171.40     11.57 o
   4  11   4       14.14        9.88      7.15 o
   5  11   4      118.12      153.10     13.17 o
   6  11   4       73.66       81.16     24.32 o
   7  11   4      166.79      180.38     27.78 o
   8  11   4       29.57       40.84     11.38 o
  -9  12   4      106.02      133.09     14.41 o
  -8  12   4       24.78       24.12      8.14 o
  -7  12   4        0.61        7.65      6.39 o
  -6  12   4        0.51        0.85      7.19 o
  -5  12   4      300.47      350.34     20.15 o
  -4  12   4       46.61       63.83      9.61 o
  -3  12   4      176.53      213.04     33.84 o
  -2  12   4      114.76      122.75     11.82 o
  -1  12   4       38.80       34.38     10.60 o
   0  12   4        9.99        7.93      4.58 o
   1  12   4       71.77       55.72     12.07 o
   2  12   4       13.72       15.04      6.74 o
   3  12   4       33.46       35.82      8.73 o
   4  12   4        0.15        0.67      8.26 o
   5  12   4       75.42       36.25     11.52 o
   6  12   4       38.70       55.44     11.12 o
  -7  13   4      102.47      116.94     16.35 o
  -6  13   4      189.28      209.45     33.68 o
  -5  13   4       18.66       15.67      9.39 o
  -4  13   4      567.53      623.00     24.37 o
  -3  13   4        5.30        2.75      6.41 o
  -2  13   4      180.02      185.33     25.74 o
  -1  13   4      189.76      212.10     22.34 o
   0  13   4       82.95       72.21     15.22 o
   1  13   4      214.75      204.07     15.17 o
   2  13   4      452.66      514.30     23.34 o
   3  13   4        1.46       -1.73      8.62 o
 -18   1   5       20.01       -7.26     14.08 o
 -17   1   5       32.22       11.14     11.25 o
 -16   1   5      173.78      172.66     15.85 o
 -15   1   5       99.01       91.50      9.77 o
 -14   1   5      260.17      303.24     15.38 o
 -13   1   5        0.27       -1.93      3.20 o
 -12   1   5       33.68       23.19      5.11 o
 -11   1   5        0.11       -0.48      2.55 o
 -10   1   5      695.56      707.01     13.35 o
  -9   1   5       45.39       22.76      2.78 o
  -8   1   5      214.80      254.31      8.46 o
  -7   1   5      353.39      433.78      9.68 o
  -6   1   5        0.19        0.31      1.12 o
  -5   1   5     4401.28     4763.27     33.26 o
  -4   1   5      529.65      544.18      6.84 o
  -3   1   5     5454.02     5533.73     41.61 o
  -2   1   5     3833.02     3853.41     27.12 o
  -1   1   5     2303.56     2478.81     21.40 o
   0   1   5    24436.65    24940.77    167.76 o
   1   1   5      153.61      158.65      5.75 o
   2   1   5     3040.23     3080.68     25.45 o
   3   1   5      112.75      131.55      5.08 o
   4   1   5      234.97      226.76      8.12 o
   5   1   5      564.54      621.65     12.48 o
   6   1   5       36.09       38.41      4.41 o
   7   1   5       45.53       33.70      4.70 o
   8   1   5       23.94       12.78      3.98 o
   9   1   5        0.17        0.90      3.93 o
  10   1   5        1.03       -2.94      4.32 o
  11   1   5       37.39       25.47      6.69 o
  12   1   5      145.84      131.87     12.84 o
  13   1   5       51.06       53.07     20.19 o
  14   1   5        5.69       16.02     17.38 o
 -18   2   5       32.75       29.00     13.95 o
 -17   2   5      547.62      580.24     51.97 o
 -16   2   5      350.51      313.64     23.42 o
 -15   2   5     2374.34     2310.92     49.80 o
 -14   2   5       61.95       55.97      7.55 o
 -13   2   5      589.99      591.34     16.94 o
 -12   2   5       38.68       37.79      5.12 o
 -11   2   5     2803.74     2810.30     37.91 o
 -10   2   5       15.46       21.98      3.33 o
  -9   2   5      133.75      122.15      5.12 o
  -8   2   5       77.15       82.71      4.23 o
  -7   2   5      152.04      129.43      4.84 o
  -6   2   5      665.19      746.37      8.81 o
  -5   2   5      778.92      972.88      9.69 o
  -4   2   5       24.57       13.42      1.40 o
  -3   2   5      264.93      221.25      4.00 o
  -2   2   5      749.78      892.15      9.38 o
  -1   2   5     1190.43     1129.83     12.05 o
   0   2   5      767.29      873.48     13.39 o
   1   2   5     4413.76     4284.42     31.84 o
   2   2   5     1589.49     1675.74     18.98 o
   3   2   5       57.07      123.55      5.39 o
   4   2   5      193.80      191.68      7.37 o
   5   2   5     1136.00     1084.59     16.13 o
   6   2   5        0.78        1.49      2.43 o
   7   2   5      952.98      977.43     18.72 o
   8   2   5        1.24        0.64      3.37 o
   9   2   5      363.54      336.43     14.55 o
  10   2   5       28.41       23.32      5.90 o
  11   2   5        6.11       -0.35      6.06 o
  12   2   5      862.98      839.50     49.04 o
  13   2   5      120.42      110.42     20.21 o
  14   2   5      358.87      329.34     31.04 o
 -18   3   5      566.24      694.41     43.73 o
 -17   3   5      166.42      162.21     18.59 o
 -16   3   5     1162.04     1227.64     40.06 o
 -15   3   5      107.45      104.58     12.39 o
 -14   3   5      512.55      477.21     29.17 o
 -13   3   5       50.03       41.34      6.68 o
 -12   3   5      353.53      384.47     13.84 o
 -11   3   5        4.14        2.43      3.13 o
 -10   3   5     2835.70     2790.94     29.05 o
  -9   3   5      172.25      182.51      6.56 o
  -8   3   5      197.09      205.56      6.64 o
  -7   3   5     1856.01     2107.01     19.92 o
  -6   3   5      947.60      965.40     12.95 o
  -5   3   5      571.60      663.62      8.05 o
  -4   3   5     1473.86     1404.51     12.70 o
  -3   3   5     1669.31     1954.00     15.27 o
  -2   3   5      607.84      533.19      6.23 o
  -1   3   5     2380.04     2642.30     20.52 o
   0   3   5     5170.59     5300.66     40.26 o
   1   3   5     4381.58     4411.11     39.37 o
   2   3   5     1835.10     1760.76     19.92 o
   3   3   5      662.68      669.47     11.47 o
   4   3   5     2114.75     2256.08     24.71 o
   5   3   5      318.69      313.11      9.06 o
   6   3   5     1024.56     1055.81     17.44 o
   7   3   5      139.15      125.03      7.23 o
   8   3   5      638.86      680.60     16.27 o
   9   3   5      264.10      250.74     12.44 o
  10   3   5       22.43       22.13      6.61 o
  11   3   5       18.68       18.76      7.00 o
  12   3   5        2.77       -0.42      6.66 o
  13   3   5      273.44      317.22     25.28 o
 -17   4   5      163.03      225.56     25.23 o
 -16   4   5       10.52        6.06      9.53 o
 -15   4   5      766.40      719.80     30.58 o
 -14   4   5        6.72        1.76      5.65 o
 -13   4   5        8.43        1.27      4.66 o
 -12   4   5      193.56      167.85      9.44 o
 -11   4   5       19.53       13.66      3.48 o
 -10   4   5       44.23       33.38      3.75 o
  -9   4   5       16.36       17.78      2.56 o
  -8   4   5      385.88      394.45     10.11 o
  -7   4   5      337.89      359.56      8.55 o
  -6   4   5      280.77      287.08      6.16 o
  -5   4   5      703.34      728.93      9.15 o
  -4   4   5      556.72      663.60      7.08 o
  -3   4   5     4702.01     4749.76     29.48 o
  -2   4   5      679.07      747.42      7.94 o
  -1   4   5      501.77      555.14      6.60 o
   0   4   5     1069.65     1087.64     10.87 o
   1   4   5     2310.52     2253.13     23.09 o
   2   4   5     1363.91     1395.38     18.41 o
   3   4   5       35.82       67.14      3.98 o
   4   4   5      382.42      352.38      8.71 o
   5   4   5      155.13      174.66      7.23 o
   6   4   5     1011.49      994.45     16.76 o
   7   4   5      598.57      663.87     23.75 o
   8   4   5      428.12      405.85     14.83 o
   9   4   5       71.64       55.30      8.36 o
  10   4   5      466.09      443.03     20.32 o
  11   4   5        4.66        4.49      6.96 o
  12   4   5       20.05       11.87      8.82 o
  13   4   5       14.23       22.49     13.63 o
 -17   5   5      184.87      173.00     22.22 o
 -16   5   5       18.40       15.85     10.91 o
 -15   5   5       25.45       23.22     10.34 o
 -14   5   5       46.56       55.10      9.45 o
 -13   5   5       47.23       48.97      9.56 o
 -12   5   5       24.59       19.48      4.95 o
 -11   5   5        9.67        2.77      3.51 o
 -10   5   5        4.59        1.60      2.64 o
  -9   5   5      457.51      472.43     11.70 o
  -8   5   5       49.49       45.99      3.41 o
  -7   5   5     5484.90     5577.68     42.15 o
  -6   5   5       18.85       20.34      2.11 o
  -5   5   5     1690.12     1709.33     17.04 o
  -4   5   5       80.67       58.46      3.38 o
  -3   5   5     1069.90     1066.88     11.62 o
  -2   5   5      470.00      492.57      7.40 o
  -1   5   5      302.15      318.44      7.31 o
   0   5   5      282.41      346.48      7.11 o
   1   5   5      569.62      551.23     12.80 o
   2   5   5        2.78        8.96      1.90 o
   3   5   5      152.91      121.41      5.40 o
   4   5   5     1387.68     1362.97     18.22 o
   5   5   5     1983.99     1856.47     24.72 o
   6   5   5      790.10      738.10     14.61 o
   7   5   5      664.15      575.46     19.30 o
   8   5   5       96.37       74.75      8.67 o
   9   5   5     1234.84     1249.10     35.05 o
  10   5   5      411.94      521.14     37.97 o
  11   5   5      228.58      270.81     28.11 o
  12   5   5      407.35      461.52     45.20 o
  13   5   5      104.33      109.34     18.68 o
 -16   6   5        8.28       21.12     11.60 o
 -15   6   5        3.91        7.15     10.46 o
 -14   6   5       87.90       80.94     12.13 o
 -13   6   5        7.02        4.13      6.29 o
 -12   6   5     1232.20     1271.78     32.19 o
 -11   6   5      225.51      207.45     12.61 o
 -10   6   5     2490.44     2613.83     41.54 o
  -9   6   5      171.36      191.41      6.93 o
  -8   6   5     2654.92     2698.20     24.79 o
  -7   6   5      203.94      203.03      6.45 o
  -6   6   5     2022.52     1939.11     23.05 o
  -5   6   5      622.27      638.15     10.29 o
  -4   6   5     2237.80     2206.35     21.38 o
  -3   6   5       16.17       22.69      1.92 o
  -2   6   5      670.83      656.27      8.61 o
  -1   6   5      399.01      396.67      8.30 o
   0   6   5      436.40      472.51     10.47 o
   1   6   5      658.39      698.83     13.07 o
   2   6   5        5.24        5.04      2.11 o
   3   6   5      236.97      233.39      7.90 o
   4   6   5       50.27       50.67      4.46 o
   5   6   5      253.37      251.11      8.48 o
   6   6   5       74.19       64.65      7.47 o
   7   6   5       22.58        9.26      4.97 o
   8   6   5      297.97      288.93     21.72 o
   9   6   5      168.35      188.74     15.67 o
  10   6   5      362.31      411.87     42.22 o
  11   6   5      162.53      154.00     19.72 o
  12   6   5      177.91      209.88     23.31 o
 -16   7   5       88.48       79.93     18.84 o
 -15   7   5        1.41        5.67      9.64 o
 -14   7   5       67.91       59.54     12.81 o
 -13   7   5       77.69      110.63     13.44 o
 -12   7   5      520.89      446.54     24.15 o
 -11   7   5      501.62      466.07     21.24 o
 -10   7   5      185.22      149.97     11.78 o
  -9   7   5     1757.26     1737.79     35.06 o
  -8   7   5       68.03       47.26      4.29 o
  -7   7   5     1328.28     1325.91     18.63 o
  -6   7   5       14.02       11.86      2.58 o
  -5   7   5     3634.02     3559.40     32.69 o
  -4   7   5       48.87       39.19      3.31 o
  -3   7   5     1810.00     1801.59     18.54 o
  -2   7   5     1948.66     1982.62     20.50 o
  -1   7   5      302.54      291.83      6.42 o
   0   7   5     1043.14     1097.00     15.64 o
   1   7   5      327.10      318.52      8.52 o
   2   7   5       39.17       43.69      4.03 o
   3   7   5     1909.99     1884.10     27.08 o
   4   7   5       29.99       29.55      4.92 o
   5   7   5     1897.25     1906.06     34.46 o
   6   7   5      204.83      185.11     13.51 o
   7   7   5        0.19       -2.42      5.02 o
   8   7   5      102.02       73.83     11.37 o
   9   7   5        0.07        2.33      7.84 o
  10   7   5       23.38       11.16      8.95 o
  11   7   5       13.20        8.30     12.34 o
 -15   8   5      126.50      134.05     21.98 o
 -14   8   5      144.49      133.51     17.83 o
 -13   8   5       17.24        3.07      7.95 o
 -12   8   5      349.77      330.84     21.32 o
 -11   8   5       87.41      100.49     11.78 o
 -10   8   5        6.99       12.59      5.92 o
  -9   8   5      614.48      571.42     22.84 o
  -8   8   5      415.05      397.17     26.02 o
  -7   8   5       32.42       28.91      4.84 o
  -6   8   5      138.69      126.66      6.78 o
  -5   8   5      664.44      662.66     12.53 o
  -4   8   5       18.48        7.97      2.62 o
  -3   8   5      306.67      327.17     10.25 o
  -2   8   5      289.08      308.47      6.87 o
  -1   8   5       32.33       53.86      3.74 o
   0   8   5      130.57      118.74      5.49 o
   1   8   5     1533.29     1620.95     22.78 o
   2   8   5       60.23       41.62      4.76 o
   3   8   5      450.30      491.62     20.84 o
   4   8   5       83.77       71.76      8.60 o
   5   8   5      148.45      166.48     15.86 o
   6   8   5        2.80        0.91      5.16 o
   7   8   5      136.34      133.55     13.83 o
   8   8   5        7.00        1.30      6.62 o
   9   8   5       25.79       19.46      9.62 o
  10   8   5        0.14       -0.99      9.75 o
  11   8   5       40.28       39.46     13.50 o
 -14   9   5        2.56        8.91      9.31 o
 -13   9   5        9.52        7.35      9.00 o
 -12   9   5       77.94      114.42     13.44 o
 -11   9   5      235.79      251.96     18.22 o
 -10   9   5       20.12       16.81      6.97 o
  -9   9   5      113.81      126.83     11.76 o
  -8   9   5        2.55        1.41      4.70 o
  -7   9   5      951.57      975.18     25.26 o
  -6   9   5      331.69      309.75     14.88 o
  -5   9   5       17.34       20.33      4.71 o
  -4   9   5      320.99      314.36      8.78 o
  -3   9   5     1451.98     1410.19     22.67 o
  -2   9   5      267.83      252.45      6.99 o
  -1   9   5      122.53      106.25      4.93 o
   0   9   5      246.27      229.52      8.16 o
   1   9   5       84.57       98.44      6.52 o
   2   9   5      446.66      415.27     13.28 o
   3   9   5      314.14      309.30     15.38 o
   4   9   5        0.94        5.17      4.76 o
   5   9   5      172.03      187.48     26.17 o
   6   9   5        2.15        2.40      5.80 o
   7   9   5        1.70       -6.75      6.13 o
   8   9   5        0.13        9.01      8.64 o
   9   9   5       33.39       23.76     18.73 o
  10   9   5       45.74       43.91     13.04 o
 -13  10   5       34.66       25.63     11.32 o
 -12  10   5      627.27      605.40     33.02 o
 -11  10   5      149.40      162.63     15.20 o
 -10  10   5      697.90      803.89     30.80 o
  -9  10   5        5.66        3.31      5.53 o
  -8  10   5     1449.47     1467.91     34.49 o
  -7  10   5        0.07        1.11      4.34 o
  -6  10   5      827.63      817.14     21.93 o
  -5  10   5      371.07      358.98     13.84 o
  -4  10   5      435.93      439.86     19.05 o
  -3  10   5       13.36       15.76      4.04 o
  -2  10   5      436.09      454.70     13.51 o
  -1  10   5       20.72       16.87      3.82 o
   0  10   5       11.74       17.14      5.04 o
   1  10   5      159.86      145.91      8.97 o
   2  10   5      172.35      145.18     10.71 o
   3  10   5       51.55       53.47      7.77 o
   4  10   5      160.54      146.92     12.61 o
   5  10   5      462.78      494.07     22.67 o
   6  10   5      182.75      177.63     24.77 o
   7  10   5      115.95       83.28     12.85 o
   8  10   5       80.44      105.30     15.60 o
   9  10   5      303.51      309.96     36.47 o
 -11  11   5      767.18      770.31     31.60 o
 -10  11   5        3.38       -4.15      6.71 o
  -9  11   5     1085.95     1179.46     32.31 o
  -8  11   5       12.55       11.31      6.79 o
  -7  11   5     1887.38     2047.83     61.60 o
  -6  11   5       79.50       67.62      9.03 o
  -5  11   5      375.38      403.56     16.29 o
  -4  11   5        1.94       -1.27      4.48 o
  -3  11   5      295.92      289.59     12.42 o
  -2  11   5       11.61       16.64      4.30 o
  -1  11   5       50.71       56.02      5.84 o
   0  11   5        5.22        4.45      3.96 o
   1  11   5       36.21       29.17      5.85 o
   2  11   5       21.20       14.39      5.68 o
   3  11   5       89.73       87.69      9.56 o
   4  11   5       63.14       66.86      9.55 o
   5  11   5      483.34      522.97     24.33 o
   6  11   5       10.36       -2.84      7.54 o
   7  11   5       83.87       80.43     13.27 o
  -9  12   5        1.92        3.05      7.57 o
  -8  12   5      252.50      309.34     19.33 o
  -7  12   5        0.07        2.10      6.15 o
  -6  12   5     1060.68     1204.21     31.59 o
  -5  12   5        1.08       -3.98      7.61 o
  -4  12   5      443.80      494.22     22.10 o
  -3  12   5      134.73      152.80     12.74 o
  -2  12   5       23.61       22.79      6.95 o
  -1  12   5       12.89       10.57      6.12 o
   0  12   5        0.01        6.38      5.01 o
   1  12   5       17.07       10.52      8.89 o
   2  12   5      174.45      141.33     13.88 o
   3  12   5        0.85       -3.85      7.74 o
   4  12   5      199.41      198.34     20.42 o
   5  12   5        0.02        0.86      7.58 o
  -7  13   5        2.52        1.45      8.80 o
  -6  13   5        8.05       17.32      9.17 o
  -5  13   5      185.00      234.39     18.41 o
  -4  13   5      187.49      201.63     18.46 o
  -3  13   5        0.95        6.62      7.09 o
  -2  13   5      103.61      108.51     12.06 o
  -1  13   5       21.55       27.95      7.20 o
   0  13   5       62.12       84.19     11.59 o
   1  13   5      415.42      502.10     23.32 o
   2  13   5        3.82       -1.74      9.39 o
 -18   0   6      141.06      136.98     35.30 o
 -17   0   6        5.29        1.31     10.96 o
 -16   0   6      263.95      289.01     25.44 o
 -15   0   6      296.26      327.54     25.58 o
 -14   0   6      379.07      322.82     24.03 o
 -13   0   6      523.08      506.03     25.05 o
 -12   0   6       71.40       70.23      9.46 o
 -11   0   6     1254.00     1238.00     36.68 o
 -10   0   6      768.08      759.37     23.25 o
  -9   0   6      604.29      625.38     19.94 o
  -8   0   6     2322.55     2466.56     41.32 o
  -7   0   6     1841.58     1964.41     29.64 o
  -6   0   6     2488.73     2565.05     31.57 o
  -5   0   6    12470.87    12762.33    127.50 o
  -4   0   6     2300.91     2250.61     27.22 o
  -3   0   6     9661.29     9742.22     85.46 o
  -2   0   6      799.56      964.62     15.04 o
  -1   0   6     1056.83     1055.54     21.50 o
   0   0   6      173.93      127.03      6.60 o
   1   0   6     1134.86     1106.24     24.06 o
   2   0   6     1941.09     1915.62     29.02 o
   3   0   6      416.88      430.50     12.58 o
   4   0   6        9.92        5.10      3.73 o
   5   0   6      128.78      152.90     12.45 o
   6   0   6       20.89        7.06      4.76 o
   7   0   6      391.88      424.57     21.95 o
   8   0   6      342.59      351.12     20.79 o
   9   0   6     1279.78     1386.57     39.05 o
  10   0   6       21.82       13.30      7.83 o
  11   0   6     1942.00     2071.39     81.49 o
  12   0   6       26.34       39.76     13.14 o
  13   0   6      551.78      510.67     66.38 o
 -18   1   6       24.64       -1.04     15.23 o
 -17   1   6      802.92      842.41     44.47 o
 -16   1   6       34.08       17.86      7.30 o
 -15   1   6      754.10      773.54     23.67 o
 -14   1   6        0.39       -1.55      4.18 o
 -13   1   6      223.27      195.81      9.05 o
 -12   1   6      173.75      164.17      9.15 o
 -11   1   6     1355.75     1386.34     35.92 o
 -10   1   6     1001.69      994.42     18.12 o
  -9   1   6      399.18      442.30     11.07 o
  -8   1   6      307.81      345.68      9.25 o
  -7   1   6      678.96      605.64     10.30 o
  -6   1   6       18.77       39.00      2.46 o
  -5   1   6     9417.57     9523.29     61.87 o
  -4   1   6      894.51     1091.17     11.63 o
  -3   1   6     5436.39     5377.38     35.83 o
  -2   1   6      238.12      194.35      4.93 o
  -1   1   6        0.10       -0.21      1.12 o
   0   1   6     6861.84     6966.64     52.72 o
   1   1   6     5480.63     6247.72     46.74 o
   2   1   6     2740.92     2803.59     25.59 o
   3   1   6      219.45      314.07      9.29 o
   4   1   6      295.64      297.12     10.25 o
   5   1   6      386.87      390.43     16.02 o
   6   1   6      309.02      308.39     12.42 o
   7   1   6       21.01       18.90      4.36 o
   8   1   6      267.22      293.98     13.38 o
   9   1   6        9.86        3.17      4.49 o
  10   1   6      998.47     1051.77     24.64 o
  11   1   6        4.56        4.52      5.93 o
  12   1   6      831.31      891.92     34.81 o
  13   1   6       70.11       44.28     12.64 o
 -18   2   6      526.93      533.15     36.82 o
 -17   2   6      199.75      206.70     20.60 o
 -16   2   6      687.61      695.72     34.14 o
 -15   2   6      104.38      115.04     16.93 o
 -14   2   6      262.44      257.54     14.25 o
 -13   2   6      138.75      164.48     10.77 o
 -12   2   6      845.11      897.89     17.81 o
 -11   2   6       52.40       31.16      4.14 o
 -10   2   6      109.50      115.83      6.08 o
  -9   2   6       81.93       89.48      5.74 o
  -8   2   6       13.93       26.50      2.55 o
  -7   2   6      929.27      939.93     12.16 o
  -6   2   6      136.75      201.13      5.85 o
  -5   2   6      506.20      639.41      8.24 o
  -4   2   6     1759.16     1867.51     15.64 o
  -3   2   6        1.82        2.15      1.04 o
  -2   2   6        7.59        8.73      1.38 o
  -1   2   6      224.10      184.09      7.50 o
   0   2   6       79.04       89.53      3.96 o
   1   2   6     3685.37     3662.53     31.44 o
   2   2   6     2081.94     2255.37     23.76 o
   3   2   6      121.80      126.97      5.98 o
   4   2   6      122.46      131.88      6.55 o
   5   2   6      472.79      438.15     12.68 o
   6   2   6      202.18      193.02      9.84 o
   7   2   6      194.76      197.35     10.52 o
   8   2   6       15.57        7.08      4.35 o
   9   2   6        0.90       -4.22      3.90 o
  10   2   6       13.93       20.11      6.27 o
  11   2   6       12.80        9.23      7.21 o
  12   2   6      108.24      108.24     13.95 o
  13   2   6       11.19        8.80     12.94 o
 -18   3   6       36.82       43.91     14.95 o
 -17   3   6       48.91       47.16     11.98 o
 -16   3   6       54.31       32.77     10.07 o
 -15   3   6        6.48        4.37      6.78 o
 -14   3   6      400.94      361.51     20.16 o
 -13   3   6        3.29        4.08      3.67 o
 -12   3   6      131.17      127.56      7.31 o
 -11   3   6      457.92      468.02     13.81 o
 -10   3   6      895.17      899.76     14.94 o
  -9   3   6     1008.26     1063.00     15.17 o
  -8   3   6      321.65      326.27      9.30 o
  -7   3   6      326.22      453.38      8.08 o
  -6   3   6      842.14      893.08     13.73 o
  -5   3   6       75.42       62.63      3.55 o
  -4   3   6      624.16      577.30      7.62 o
  -3   3   6        0.03       -0.28      0.98 o
  -2   3   6      359.28      380.08      6.03 o
  -1   3   6       83.82      111.59      5.04 o
   0   3   6       52.93       70.07      5.77 o
   1   3   6       99.87       95.91      5.05 o
   2   3   6       52.57       43.36      3.47 o
   3   3   6      662.33      642.69     16.40 o
   4   3   6        9.95        3.37      2.39 o
   5   3   6     1524.98     1482.70     21.37 o
   6   3   6      114.51      107.82      7.00 o
   7   3   6     1578.39     1477.87     27.04 o
   8   3   6        6.64        6.83      4.67 o
   9   3   6      346.32      320.10     15.73 o
  10   3   6        2.72        2.50      5.88 o
  11   3   6      309.38      300.52     18.33 o
  12   3   6      113.98      115.84     16.34 o
  13   3   6       12.09       -6.71     10.35 o
 -17   4   6       31.02       22.56     11.98 o
 -16   4   6      290.44      345.22     24.31 o
 -15   4   6      110.30       97.59     11.99 o
 -14   4   6      398.54      368.92     20.57 o
 -13   4   6      194.03      209.47     12.99 o
 -12   4   6      267.92      305.71     13.50 o
 -11   4   6      867.01      875.82     16.36 o
 -10   4   6       13.79       10.15      3.10 o
  -9   4   6      304.37      266.48     10.53 o
  -8   4   6        3.14        8.87      2.13 o
  -7   4   6       30.07       14.89      2.17 o
  -6   4   6      857.46      886.15     11.07 o
  -5   4   6     1438.09     1466.55     14.30 o
  -4   4   6      733.03      733.07      9.09 o
  -3   4   6        7.50        0.08      1.14 o
  -2   4   6     1659.31     1711.46     15.78 o
  -1   4   6       16.31        7.96      1.50 o
   0   4   6      137.06      114.37      4.71 o
   1   4   6      526.72      547.43     12.13 o
   2   4   6      989.22      965.10     14.58 o
   3   4   6      126.90      141.61      5.79 o
   4   4   6      128.86      110.62      6.65 o
   5   4   6      129.10      127.26      7.13 o
   6   4   6     1038.05     1018.91     20.00 o
   7   4   6       33.03       25.86      5.19 o
   8   4   6       35.57       28.39      6.27 o
   9   4   6      629.02      568.98     21.98 o
  10   4   6        9.20       10.60      7.75 o
  11   4   6       99.80       63.05     12.70 o
  12   4   6      199.17      257.93     36.45 o
 -17   5   6      369.65      420.14     32.77 o
 -16   5   6        1.59        0.28      9.07 o
 -15   5   6      219.97      199.51     20.80 o
 -14   5   6       13.46       19.87      6.88 o
 -13   5   6      470.41      427.99     21.31 o
 -12   5   6       30.43       44.21      6.86 o
 -11   5   6        7.18        3.74      3.72 o
 -10   5   6     1084.41      977.10     24.31 o
  -9   5   6       34.03       26.38      3.23 o
  -8   5   6      850.32      819.25     11.68 o
  -7   5   6      529.80      465.92      8.30 o
  -6   5   6     1570.93     1601.10     16.13 o
  -5   5   6       48.12       27.52      2.11 o
  -4   5   6     2545.02     2524.17     20.90 o
  -3   5   6      312.40      336.59      6.96 o
  -2   5   6     1190.65     1076.44     12.63 o
  -1   5   6      631.55      563.09      9.92 o
   0   5   6      387.64      405.91      8.30 o
   1   5   6       25.46        8.53      2.06 o
   2   5   6      357.54      358.08      8.51 o
   3   5   6      114.66      113.06      5.69 o
   4   5   6      358.76      335.69     10.67 o
   5   5   6       54.33       46.83      5.61 o
   6   5   6       28.43       26.59      5.38 o
   7   5   6        0.95       -3.56      4.71 o
   8   5   6      444.00      420.13     17.70 o
   9   5   6       33.17       21.28      7.56 o
  10   5   6     1041.55     1071.88     53.50 o
  11   5   6        1.77        4.79      9.64 o
  12   5   6      353.82      393.93     32.21 o
 -17   6   6        5.34       10.52     13.38 o
 -16   6   6      470.55      516.09     34.93 o
 -15   6   6        3.24        1.19      9.32 o
 -14   6   6       23.92       27.48      8.50 o
 -13   6   6      338.73      327.27     21.70 o
 -12   6   6       86.19       69.91     14.40 o
 -11   6   6       52.18       44.52      6.73 o
 -10   6   6       57.23       53.93      6.15 o
  -9   6   6     1060.01     1013.21     17.43 o
  -8   6   6      114.45      109.41      4.84 o
  -7   6   6      765.67      750.61     10.11 o
  -6   6   6      344.90      362.51      9.00 o
  -5   6   6      158.77      166.56      6.26 o
  -4   6   6       11.79       11.06      1.94 o
  -3   6   6     1638.74     1584.44     17.04 o
  -2   6   6      416.92      446.76      8.93 o
  -1   6   6     1554.55     1557.49     22.33 o
   0   6   6      230.18      270.02      8.54 o
   1   6   6      457.65      470.63      9.57 o
   2   6   6     2074.17     1950.52     23.52 o
   3   6   6      677.81      660.03     14.67 o
   4   6   6      835.69      844.19     15.59 o
   5   6   6      163.26      157.31     10.88 o
   6   6   6      347.59      346.82     17.26 o
   7   6   6        1.11       -1.44      4.43 o
   8   6   6      628.13      639.35     27.95 o
   9   6   6        0.27       -5.50      6.50 o
  10   6   6        7.70       11.47     10.00 o
  11   6   6      107.34      112.83     18.74 o
  12   6   6       52.31       56.52     15.15 o
 -16   7   6       64.58       44.76     13.87 o
 -15   7   6        0.01        0.95      8.94 o
 -14   7   6      741.98      785.57     62.66 o
 -13   7   6       36.52       47.81      9.89 o
 -12   7   6      892.40      889.89     32.02 o
 -11   7   6      167.26      143.58     14.33 o
 -10   7   6      527.81      560.63     19.74 o
  -9   7   6       34.25       26.91      5.47 o
  -8   7   6       62.75       49.95      6.56 o
  -7   7   6       13.53       15.33      2.85 o
  -6   7   6      952.87      947.16     14.04 o
  -5   7   6      403.32      378.48      8.17 o
  -4   7   6        1.65       -0.16      1.72 o
  -3   7   6       70.52       90.49      4.15 o
  -2   7   6      862.16      799.66     15.27 o
  -1   7   6      693.31      719.90     11.88 o
   0   7   6       92.09       96.81      5.18 o
   1   7   6      994.50      957.11     17.06 o
   2   7   6        1.53        5.70      2.79 o
   3   7   6      737.35      666.75     16.39 o
   4   7   6       35.68       40.61      6.15 o
   5   7   6       65.58       65.68      8.80 o
   6   7   6       10.06        6.53      5.34 o
   7   7   6      700.45      750.32     37.16 o
   8   7   6      120.19      111.20     13.82 o
   9   7   6      238.79      273.41     23.88 o
  10   7   6       14.37        4.07     10.04 o
  11   7   6      126.89       70.44     16.07 o
 -15   8   6        1.33        5.83     10.12 o
 -14   8   6      187.29      170.72     25.13 o
 -13   8   6      148.28      134.64     15.05 o
 -12   8   6      735.14      740.26     34.68 o
 -11   8   6      630.63      649.40     25.19 o
 -10   8   6     1104.93     1068.53     27.93 o
  -9   8   6     1579.27     1529.99     33.94 o
  -8   8   6     2530.17     2528.15     43.90 o
  -7   8   6      257.51      270.45     11.97 o
  -6   8   6      834.09      884.38     18.16 o
  -5   8   6     1226.91     1216.50     18.19 o
  -4   8   6      128.90      154.34      6.28 o
  -3   8   6       40.92       36.68      3.32 o
  -2   8   6      581.84      536.17     10.78 o
  -1   8   6      240.11      263.21      8.96 o
   0   8   6      655.87      652.58     12.06 o
   1   8   6        6.26        2.44      2.85 o
   2   8   6     1911.45     1830.88     31.46 o
   3   8   6      587.80      540.77     19.10 o
   4   8   6      286.49      232.68     14.57 o
   5   8   6      814.04      725.86     24.52 o
   6   8   6      901.21      939.98     30.69 o
   7   8   6       37.61       27.08      8.03 o
   8   8   6      819.56      837.78     35.20 o
   9   8   6        3.21       10.37      9.60 o
  10   8   6      168.27      163.79     24.67 o
 -14   9   6      179.07      162.00     19.17 o
 -13   9   6      599.21      651.00     35.50 o
 -12   9   6     1140.53     1227.51     36.83 o
 -11   9   6      667.44      784.18     28.35 o
 -10   9   6      639.56      649.73     28.10 o
  -9   9   6      355.09      364.67     19.36 o
  -8   9   6       80.44       74.63     12.85 o
  -7   9   6        0.77        1.53      4.24 o
  -6   9   6      997.80      995.56     24.61 o
  -5   9   6       16.47       18.75      3.95 o
  -4   9   6      127.11      135.31      9.24 o
  -3   9   6       15.48       24.38      3.86 o
  -2   9   6     1342.01     1326.96     19.69 o
  -1   9   6       13.82       12.33      3.52 o
   0   9   6     1181.45     1145.29     22.08 o
   1   9   6     1116.69     1067.78     22.46 o
   2   9   6      348.01      342.35     16.15 o
   3   9   6      350.02      340.64     17.07 o
   4   9   6      363.50      325.07     25.43 o
   5   9   6      298.80      371.89     22.20 o
   6   9   6      148.11      169.91     20.03 o
   7   9   6     1068.72     1180.98     40.90 o
   8   9   6      118.70      125.84     18.44 o
   9   9   6      403.13      480.85     32.38 o
 -13  10   6      414.88      459.18     30.03 o
 -12  10   6       65.21       81.68     13.63 o
 -11  10   6       29.71       16.19      7.79 o
 -10  10   6      311.60      350.35     20.41 o
  -9  10   6      201.80      248.12     16.32 o
  -8  10   6      400.58      430.63     20.39 o
  -7  10   6      346.69      370.49     17.81 o
  -6  10   6        1.03        4.55      4.69 o
  -5  10   6      747.96      705.01     37.31 o
  -4  10   6      121.50      133.81     15.13 o
  -3  10   6       92.74       88.29     10.10 o
  -2  10   6       44.61       39.49      5.95 o
  -1  10   6        7.67        6.81      4.04 o
   0  10   6       23.56       10.39      5.70 o
   1  10   6       31.03       32.74      6.05 o
   2  10   6      366.67      333.26     27.06 o
   3  10   6        1.14        3.85      5.48 o
   4  10   6      631.26      663.94     25.52 o
   5  10   6       62.77       53.59     10.73 o
   6  10   6      218.55      197.57     18.55 o
   7  10   6        4.33        1.70      8.38 o
   8  10   6      131.63      134.10     17.78 o
 -11  11   6       23.92       20.54      9.47 o
 -10  11   6       16.43       15.86      8.40 o
  -9  11   6       10.49        2.07      7.12 o
  -8  11   6        2.19       -3.22      5.97 o
  -7  11   6       15.75       13.08      6.98 o
  -6  11   6        9.51        5.00      4.79 o
  -5  11   6        5.53        8.47      5.47 o
  -4  11   6      247.94      242.54     13.99 o
  -3  11   6      543.97      536.31     17.66 o
  -2  11   6       16.36        9.07      6.36 o
  -1  11   6       63.80       38.52      9.11 o
   0  11   6        3.87        3.22      5.73 o
   1  11   6       10.57        9.51      5.61 o
   2  11   6       19.09       27.98      6.93 o
   3  11   6        0.11       -3.23      5.74 o
   4  11   6      157.85      188.52     16.20 o
   5  11   6        3.62       -4.71      6.80 o
   6  11   6       22.97       24.47      9.88 o
  -9  12   6      653.94      711.47     27.75 o
  -8  12   6       36.23       43.29     11.24 o
  -7  12   6      419.21      427.32     32.86 o
  -6  12   6        9.88       -6.57      5.64 o
  -5  12   6      236.64      266.43     20.03 o
  -4  12   6        1.35        0.61      7.05 o
  -3  12   6        7.38        1.47      5.77 o
  -2  12   6       88.81       86.08     21.99 o
  -1  12   6       11.96        8.67      9.45 o
   0  12   6       50.27       84.08      9.22 o
   1  12   6       32.12       28.53      8.26 o
   2  12   6        3.32        3.08      8.47 o
   3  12   6       26.94        3.51     15.22 o
   4  12   6        8.88        1.11      7.30 o
  -6  13   6       27.18       35.97     14.09 o
  -5  13   6        9.59       13.68      8.80 o
  -4  13   6        0.01       -2.48      6.82 o
  -3  13   6       93.81       88.41     12.13 o
  -2  13   6       26.08       19.17      7.93 o
  -1  13   6      228.55      205.15     14.22 o
   0  13   6       46.44       52.25     12.14 o
   1  13   6      247.57      263.55     42.26 o
 -18   1   7      142.31      168.59     27.13 o
 -17   1   7        4.88        9.90      9.01 o
 -16   1   7       72.18       65.16     10.53 o
 -15   1   7      171.71      187.83     12.93 o
 -14   1   7       25.11       19.75      5.39 o
 -13   1   7      672.36      706.36     26.32 o
 -12   1   7      217.54      249.19     12.73 o
 -11   1   7      836.15      786.36     20.64 o
 -10   1   7      146.93      171.16      9.00 o
  -9   1   7     2292.34     2266.87     28.80 o
  -8   1   7     1371.89     1514.46     20.22 o
  -7   1   7     1017.13      920.05     12.24 o
  -6   1   7     2831.30     3085.56     25.74 o
  -5   1   7     1549.40     1568.37     15.19 o
  -4   1   7        0.13        0.68      1.16 o
  -3   1   7      327.26      281.73      6.02 o
  -2   1   7     2970.91     3236.03     26.19 o
  -1   1   7      227.68      211.99      6.02 o
   0   1   7      275.73      357.30      7.54 o
   1   1   7     2544.54     2868.75     28.42 o
   2   1   7     1560.40     1696.24     20.41 o
   3   1   7       56.44       35.36      3.63 o
   4   1   7       59.54       48.78      5.05 o
   5   1   7       23.24       18.23      3.94 o
   6   1   7       12.72        8.56      3.75 o
   7   1   7       76.46       55.03      6.42 o
   8   1   7       75.15       84.12      9.97 o
   9   1   7       45.81       33.54      6.45 o
  10   1   7        0.63       -5.62      5.37 o
  11   1   7      273.00      301.01     19.19 o
  12   1   7        0.10       -8.22     10.98 o
  13   1   7      202.48      192.37     30.91 o
 -18   2   7      130.83      122.44     19.23 o
 -17   2   7      314.12      325.94     24.42 o
 -16   2   7      160.52      135.38     14.23 o
 -15   2   7      626.42      600.36     26.84 o
 -14   2   7      131.80      134.88     10.45 o
 -13   2   7     1014.02      953.91     22.66 o
 -12   2   7     2815.81     2769.34     41.30 o
 -11   2   7      619.17      584.59     19.00 o
 -10   2   7     3856.12     3795.24     44.82 o
  -9   2   7      237.07      224.00      8.30 o
  -8   2   7     4533.91     4419.51     38.48 o
  -7   2   7      707.24      808.59     15.50 o
  -6   2   7      745.32      659.42     10.88 o
  -5   2   7      617.55      769.82     10.37 o
  -4   2   7     1411.43     1350.03     13.03 o
  -3   2   7        3.56        0.75      1.17 o
  -2   2   7     2590.84     2521.84     21.98 o
  -1   2   7       30.30       44.05      3.28 o
   0   2   7     2456.78     2486.91     27.79 o
   1   2   7      235.97      279.57      7.93 o
   2   2   7      727.21      728.65     12.22 o
   3   2   7     1480.96     1626.40     20.70 o
   4   2   7       54.75       48.07      4.58 o
   5   2   7      889.76      852.45     18.12 o
   6   2   7      104.15       76.26      8.60 o
   7   2   7     1163.36     1123.93     35.83 o
   8   2   7      176.47      201.45     12.85 o
   9   2   7        8.78        9.46      5.56 o
  10   2   7       11.96       12.99      7.09 o
  11   2   7      183.90      207.05     16.24 o
  12   2   7      366.30      481.18     35.91 o
 -18   3   7       71.27       58.44     15.48 o
 -17   3   7      202.81      255.83     24.07 o
 -16   3   7       70.31       77.97     13.21 o
 -15   3   7       66.16       55.42      9.71 o
 -14   3   7      181.64      170.41     14.29 o
 -13   3   7       84.44       74.83      7.80 o
 -12   3   7      512.13      466.23     15.90 o
 -11   3   7       48.62       27.88      4.14 o
 -10   3   7      280.78      225.60      8.36 o
  -9   3   7      577.84      519.07     10.38 o
  -8   3   7      320.93      323.07      9.29 o
  -7   3   7     1190.30     1074.72     13.65 o
  -6   3   7       85.04       81.99      3.91 o
  -5   3   7     5361.65     5424.76     43.42 o
  -4   3   7        6.06        0.47      1.30 o
  -3   3   7     2493.36     2404.20     23.58 o
  -2   3   7      148.27      202.30      6.63 o
  -1   3   7      643.90      627.10     17.96 o
   0   3   7     3231.50     3643.92     48.09 o
   1   3   7     3870.14     4012.62     36.40 o
   2   3   7      673.86      700.13     18.88 o
   3   3   7      585.62      570.40     11.67 o
   4   3   7      188.86      195.57      8.19 o
   5   3   7      490.73      480.53     15.80 o
   6   3   7       53.13       39.61      5.43 o
   7   3   7     2164.87     2222.89     34.37 o
   8   3   7      303.66      300.50     15.13 o
   9   3   7      110.29      123.83     11.55 o
  10   3   7       16.83       11.00      6.83 o
  11   3   7      514.01      595.70     33.42 o
  12   3   7      148.64      185.87     20.60 o
 -18   4   7      316.42      372.66     32.17 o
 -17   4   7       98.57       94.59     22.29 o
 -16   4   7        4.46        9.11      8.38 o
 -15   4   7      117.45      140.48     13.62 o
 -14   4   7       83.21       64.28      9.55 o
 -13   4   7      794.04      826.22     25.58 o
 -12   4   7        5.87        2.93      3.34 o
 -11   4   7      302.85      309.87     10.63 o
 -10   4   7      673.98      659.92     13.27 o
  -9   4   7     1093.77     1059.44     14.73 o
  -8   4   7      813.61      795.31     17.10 o
  -7   4   7     1237.99     1290.31     16.23 o
  -6   4   7     3048.75     3019.62     25.80 o
  -5   4   7      414.42      417.02      7.43 o
  -4   4   7     2135.35     2091.18     19.71 o
  -3   4   7      305.39      342.01      6.68 o
  -2   4   7       15.00        8.77      1.72 o
  -1   4   7     3617.58     3611.18     33.76 o
   0   4   7       14.01        8.21      2.22 o
   1   4   7      129.27      129.23      6.05 o
   2   4   7       28.00       23.47      2.72 o
   3   4   7      644.86      641.89     12.08 o
   4   4   7      679.13      679.29     14.12 o
   5   4   7      507.91      503.04     14.69 o
   6   4   7      224.53      203.63     10.91 o
   7   4   7        0.16       -4.41      4.02 o
   8   4   7      200.37      207.95     13.69 o
   9   4   7       10.34        6.79      6.85 o
  10   4   7      525.17      537.63     30.79 o
  11   4   7      168.29      182.69     19.21 o
  12   4   7      238.84      218.00     38.45 o
 -17   5   7      388.97      448.07     44.55 o
 -16   5   7      341.79      385.29     29.92 o
 -15   5   7       79.58       59.11     10.92 o
 -14   5   7      232.43      253.03     19.31 o
 -13   5   7       23.33       23.52      6.61 o
 -12   5   7      757.94      751.04     20.60 o
 -11   5   7      183.53      154.20     10.33 o
 -10   5   7      883.51      890.25     15.14 o
  -9   5   7      331.73      314.16      8.60 o
  -8   5   7     2785.60     2760.66     25.56 o
  -7   5   7      473.02      468.11      8.35 o
  -6   5   7      686.89      799.12     10.38 o
  -5   5   7       12.23        7.25      1.83 o
  -4   5   7      237.27      281.79      6.07 o
  -3   5   7      909.94     1046.61     18.31 o
  -2   5   7      278.64      262.18      6.53 o
  -1   5   7       47.98       46.27      3.19 o
   0   5   7     1530.63     1439.14     17.99 o
   1   5   7     1232.53     1253.55     15.69 o
   2   5   7     3601.76     3569.98     35.12 o
   3   5   7        0.63        0.71      2.47 o
   4   5   7     2490.48     2478.63     33.77 o
   5   5   7        2.18        3.42      3.17 o
   6   5   7      228.06      232.33     16.85 o
   7   5   7      107.45       88.90     11.93 o
   8   5   7        9.15       10.21      6.26 o
   9   5   7       38.83       29.37      8.76 o
  10   5   7        3.36       -1.07      9.46 o
  11   5   7       30.82       31.20     23.54 o
 -17   6   7       67.60       77.89     16.63 o
 -16   6   7      315.22      364.98     29.54 o
 -15   6   7      449.75      526.20     33.76 o
 -14   6   7      742.45      715.23     57.30 o
 -13   6   7      941.20      867.41     44.03 o
 -12   6   7      227.32      231.65     17.18 o
 -11   6   7      514.84      555.31     19.68 o
 -10   6   7       74.38       75.32      6.94 o
  -9   6   7       25.52       27.74      3.27 o
  -8   6   7       23.84       11.87      2.44 o
  -7   6   7      234.63      226.19      6.15 o
  -6   6   7      278.54      270.60      6.99 o
  -5   6   7      249.31      217.03      7.28 o
  -4   6   7      508.15      487.18      9.54 o
  -3   6   7      288.80      321.43      7.98 o
  -2   6   7      163.73      150.19      6.87 o
  -1   6   7     1157.49     1076.55     15.41 o
   0   6   7      269.95      265.08      8.37 o
   1   6   7     1456.95     1371.92     25.66 o
   2   6   7      929.63      940.50     15.81 o
   3   6   7     1447.90     1468.95     21.50 o
   4   6   7      716.04      631.49     23.68 o
   5   6   7     1313.39     1329.07     29.44 o
   6   6   7       39.44       32.81      6.68 o
   7   6   7      191.47      194.98     21.57 o
   8   6   7       64.91       47.16     10.78 o
   9   6   7       20.30        2.97      9.23 o
  10   6   7      120.94       83.03     15.81 o
  11   6   7       11.07        3.02     11.48 o
 -16   7   7      188.69      192.75     29.44 o
 -15   7   7       91.11       88.00     15.82 o
 -14   7   7       28.18       26.75     16.13 o
 -13   7   7       37.48       23.04      8.08 o
 -12   7   7       24.53       26.01      7.86 o
 -11   7   7      166.83      151.09     12.39 o
 -10   7   7        3.01        1.16      4.50 o
  -9   7   7      859.18      808.64     22.33 o
  -8   7   7      200.44      235.70     11.28 o
  -7   7   7      343.63      298.08     10.78 o
  -6   7   7      195.90      187.01      7.12 o
  -5   7   7      786.31      768.79     11.44 o
  -4   7   7        0.04       -0.12      1.79 o
  -3   7   7      118.40      105.24      5.37 o
  -2   7   7       55.16       47.02      5.16 o
  -1   7   7      270.31      274.82      8.89 o
   0   7   7      833.41      856.91     17.24 o
   1   7   7      447.47      460.89     10.39 o
   2   7   7     1678.93     1593.11     26.96 o
   3   7   7      402.05      413.97     16.38 o
   4   7   7     1544.37     1431.06     33.58 o
   5   7   7       48.74       50.81      8.14 o
   6   7   7     1150.43     1138.22     34.80 o
   7   7   7        8.49        4.68      6.71 o
   8   7   7       56.14       47.11     12.33 o
   9   7   7      220.76      188.86     21.23 o
  10   7   7       68.49       61.48     14.66 o
 -15   8   7        0.31       -1.22      9.68 o
 -14   8   7       73.06       64.10     17.70 o
 -13   8   7       68.04       59.66     10.87 o
 -12   8   7      118.89      113.21     12.92 o
 -11   8   7      157.81      169.28     14.80 o
 -10   8   7        8.89        7.25      5.23 o
  -9   8   7        0.51       -4.34      3.98 o
  -8   8   7      213.90      219.69     12.25 o
  -7   8   7      139.95      127.12      8.54 o
  -6   8   7      545.49      530.96     12.50 o
  -5   8   7       95.36      105.10      5.82 o
  -4   8   7      223.18      216.11      8.18 o
  -3   8   7       26.11       19.73      2.91 o
  -2   8   7       20.34        8.76      2.98 o
  -1   8   7       21.49       22.77      4.26 o
   0   8   7       75.79       91.90      7.78 o
   1   8   7      857.02      857.83     23.58 o
   2   8   7      446.89      447.67     18.04 o
   3   8   7       86.35       78.07      9.03 o
   4   8   7       96.33       82.58      9.70 o
   5   8   7       18.55       20.56      7.01 o
   6   8   7      113.24       86.13     27.06 o
   7   8   7       65.18       73.78     15.18 o
   8   8   7       89.06       95.26     28.76 o
   9   8   7       33.68       36.45     15.60 o
 -14   9   7      291.75      302.36     25.54 o
 -13   9   7       29.57       24.48     10.32 o
 -12   9   7       56.40       69.04     15.14 o
 -11   9   7       12.91       13.48      7.06 o
 -10   9   7      183.76      203.75     15.44 o
  -9   9   7       14.24        7.49      5.54 o
  -8   9   7       22.62       23.86      6.33 o
  -7   9   7        6.46        9.20      5.41 o
  -6   9   7        2.68        6.47      3.96 o
  -5   9   7     1994.12     1981.98     33.01 o
  -4   9   7      207.78      218.29     11.76 o
  -3   9   7      164.31      166.77      9.68 o
  -2   9   7      125.84      146.27     10.02 o
  -1   9   7       28.60       17.76      5.18 o
   0   9   7      347.50      346.77     15.30 o
   1   9   7        4.87        3.02      4.31 o
   2   9   7       48.27       44.05      7.59 o
   3   9   7       46.17       26.95      7.41 o
   4   9   7      429.62      439.65     22.90 o
   5   9   7       26.08       12.75      7.25 o
   6   9   7        1.72       -0.40      7.32 o
   7   9   7        8.53        6.09      8.78 o
   8   9   7       58.46       44.75     12.13 o
 -13  10   7      733.70      826.92     37.15 o
 -12  10   7        1.53       -3.83      7.25 o
 -11  10   7      356.53      426.82     32.20 o
 -10  10   7       37.40       54.94      9.78 o
  -9  10   7       60.10       79.91     10.53 o
  -8  10   7       13.32        8.84      5.66 o
  -7  10   7      144.47      143.99     13.03 o
  -6  10   7      263.98      252.20     13.99 o
  -5  10   7       48.85       37.64      7.35 o
  -4  10   7       35.05       25.46      6.20 o
  -3  10   7       57.37       49.62      7.11 o
  -2  10   7      209.35      186.87     12.23 o
  -1  10   7      718.49      684.62     30.24 o
   0  10   7       46.12       34.63      8.51 o
   1  10   7      620.99      668.88     22.33 o
   2  10   7        0.64        2.87      5.37 o
   3  10   7     1917.52     2020.22     44.71 o
   4  10   7      108.99      132.26     14.56 o
   5  10   7      940.11      972.66     35.30 o
   6  10   7        5.30       13.96     10.37 o
   7  10   7      399.12      463.29     31.09 o
 -11  11   7      101.20       78.48     13.08 o
 -10  11   7      220.46      240.03     19.42 o
  -9  11   7      159.76      179.31     18.07 o
  -8  11   7      385.18      410.49     22.87 o
  -7  11   7        1.09        0.17      4.92 o
  -6  11   7       32.71       31.43      7.73 o
  -5  11   7       47.62       56.06      8.48 o
  -4  11   7      235.11      210.97     13.90 o
  -3  11   7      834.54      818.29     23.93 o
  -2  11   7      587.68      621.77     27.67 o
  -1  11   7      218.12      184.36     12.42 o
   0  11   7     1174.60     1154.02     31.76 o
   1  11   7        5.34        3.32      5.87 o
   2  11   7     1010.68     1071.36     29.68 o
   3  11   7       87.94      117.38     13.08 o
   4  11   7     1186.74     1301.56     39.64 o
   5  11   7       45.28       20.33      9.67 o
   6  11   7      535.36      541.38     38.61 o
  -9  12   7      270.21      274.72     20.20 o
  -8  12   7       38.08       49.12      9.82 o
  -7  12   7       79.82       96.82     11.38 o
  -6  12   7       39.20       47.60      9.02 o
  -5  12   7       12.88        4.35      6.04 o
  -4  12   7       15.12       28.33      9.16 o
  -3  12   7       78.49       89.87     12.70 o
  -2  12   7        0.90       -7.57      5.95 o
  -1  12   7      234.54      229.44     17.35 o
   0  12   7      114.42      127.27     13.92 o
   1  12   7      180.79      215.78     47.28 o
   2  12   7      148.68      180.63     19.78 o
   3  12   7      292.53      324.12     20.66 o
   4  12   7        4.18        6.80     15.22 o
  -6  13   7       85.93      104.15     28.98 o
  -5  13   7      181.53      206.54     19.20 o
  -4  13   7       20.17       24.36      9.73 o
  -3  13   7      363.43      447.59     35.94 o
  -2  13   7        0.53       -6.77      7.44 o
  -1  13   7      144.20      180.08     14.71 o
   0  13   7        4.84       13.00     10.04 o
 -19   0   8      200.02       93.58     34.97 o
 -18   0   8       71.67      102.65     32.06 o
 -17   0   8        2.52        3.08     11.19 o
 -16   0   8        1.40       -2.29      7.77 o
 -15   0   8      437.72      420.26     28.18 o
 -14   0   8      405.13      423.52     27.12 o
 -13   0   8       23.52       11.52      6.83 o
 -12   0   8       99.28       55.84     12.09 o
 -11   0   8     5769.19     5585.59    100.44 o
 -10   0   8     2421.18     2522.09     48.52 o
  -9   0   8     1841.93     1807.20     37.64 o
  -8   0   8     4261.08     4587.12     70.22 o
  -7   0   8     6680.33     6693.93     75.76 o
  -6   0   8     9982.57    10115.60    106.44 o
  -5   0   8     1459.21     1421.82     23.56 o
  -4   0   8       39.24        4.81      2.11 o
  -3   0   8     1106.52     1116.41     18.35 o
  -2   0   8     1693.97     1946.65     26.64 o
  -1   0   8      868.96      921.00     19.83 o
   0   0   8        3.38        2.04      2.64 o
   1   0   8      717.80      788.59     21.64 o
   2   0   8      769.85      686.74     20.71 o
   3   0   8      292.69      259.01     15.30 o
   4   0   8     2011.28     2018.01     42.67 o
   5   0   8     8335.28     8613.67    152.80 o
   6   0   8      535.07      572.76     25.19 o
   7   0   8      674.92      719.94     27.58 o
   8   0   8      362.80      394.77     23.94 o
   9   0   8        2.34       10.15      7.91 o
  10   0   8      107.99      131.07     18.89 o
  11   0   8       29.47       24.52     15.33 o
  12   0   8       25.74       17.49     23.96 o
 -19   1   8       78.01       53.32     20.42 o
 -18   1   8       43.28       40.21     14.26 o
 -17   1   8      288.63      332.31     24.42 o
 -16   1   8        5.66        4.43      6.85 o
 -15   1   8      141.18      123.31     11.57 o
 -14   1   8       53.25       27.11      8.16 o
 -13   1   8       38.70       47.78      6.93 o
 -12   1   8     2833.94     2946.68     57.43 o
 -11   1   8       30.85       24.71      5.07 o
 -10   1   8     4036.07     3878.95     49.05 o
  -9   1   8      173.52      156.46      8.12 o
  -8   1   8      234.06      197.78      7.83 o
  -7   1   8       26.92       17.62      2.43 o
  -6   1   8       18.00        2.21      1.83 o
  -5   1   8     2461.99     3008.34     26.72 o
  -4   1   8      442.91      380.26      8.17 o
  -3   1   8      212.86      284.13      8.01 o
  -2   1   8      205.28      227.80      6.82 o
  -1   1   8       64.20       96.11      4.82 o
   0   1   8      905.73      982.95     19.32 o
   1   1   8       93.52       66.68      4.68 o
   2   1   8      272.50      247.95      9.41 o
   3   1   8      852.08      788.84     17.93 o
   4   1   8     1513.84     1463.42     24.62 o
   5   1   8      215.24      212.90     10.60 o
   6   1   8      221.08      178.48     13.00 o
   7   1   8      479.67      504.57     18.14 o
   8   1   8       21.14       17.86      5.54 o
   9   1   8     1235.12     1349.87     31.34 o
  10   1   8       66.01       67.16     13.83 o
  11   1   8      139.38      155.69     16.26 o
  12   1   8       70.86       47.94     19.58 o
 -18   2   8       30.89       22.45     10.70 o
 -17   2   8        6.41        7.41      9.38 o
 -16   2   8      465.92      504.40     54.55 o
 -15   2   8       12.24        3.93      5.59 o
 -14   2   8        9.76        0.89      4.31 o
 -13   2   8        0.39       -1.92      3.68 o
 -12   2   8      141.22      112.81     10.34 o
 -11   2   8     1308.88     1293.20     26.70 o
 -10   2   8       13.09        6.80      4.85 o
  -9   2   8       15.57        9.64      2.67 o
  -8   2   8       87.14       71.30      4.27 o
  -7   2   8       41.26       28.26      2.77 o
  -6   2   8     1237.16     1155.29     14.08 o
  -5   2   8      447.38      536.53     10.84 o
  -4   2   8      145.80      136.86      5.52 o
  -3   2   8       32.72       22.97      2.67 o
  -2   2   8       55.19       62.13      3.80 o
  -1   2   8      627.29      621.09     15.48 o
   0   2   8       76.87      109.49      5.57 o
   1   2   8      897.32      842.11     14.76 o
   2   2   8      148.88      170.22      7.06 o
   3   2   8      817.25      798.78     15.57 o
   4   2   8      517.57      500.67     14.88 o
   5   2   8        1.22       -1.68      3.08 o
   6   2   8      378.62      369.13     14.86 o
   7   2   8      521.42      494.20     21.04 o
   8   2   8      979.45      955.77     24.65 o
   9   2   8      101.09       68.45     10.04 o
  10   2   8      269.73      312.54     19.31 o
  11   2   8       21.78       35.33     12.24 o
  12   2   8      189.20      182.16     23.73 o
 -18   3   8       28.66       23.40     11.04 o
 -17   3   8      205.59      204.88     21.55 o
 -16   3   8       43.15       26.16      9.26 o
 -15   3   8      120.97      115.92     14.02 o
 -14   3   8      290.36      259.19     27.25 o
 -13   3   8       58.50       45.85      6.38 o
 -12   3   8      215.40      204.29     11.43 o
 -11   3   8       25.97       23.51      4.67 o
 -10   3   8        2.70       -0.35      2.63 o
  -9   3   8        9.65        7.58      2.33 o
  -8   3   8       76.82      108.04      6.33 o
  -7   3   8      141.02      147.21      5.53 o
  -6   3   8      106.35      130.59      5.14 o
  -5   3   8      290.22      346.98      7.18 o
  -4   3   8       86.46      102.24      4.63 o
  -3   3   8      151.21      167.89      6.32 o
  -2   3   8      417.51      397.38      9.22 o
  -1   3   8     1018.46     1015.64     16.92 o
   0   3   8      283.98      271.12      9.25 o
   1   3   8     4813.22     4800.57     43.10 o
   2   3   8      154.08      148.05      6.55 o
   3   3   8      685.38      689.54     13.01 o
   4   3   8        0.30        0.43      3.17 o
   5   3   8      555.23      583.01     16.00 o
   6   3   8       39.35       24.32      5.04 o
   7   3   8      664.73      656.68     22.06 o
   8   3   8      299.63      332.23     17.92 o
   9   3   8        0.44        2.93      6.27 o
  10   3   8      634.32      729.25     36.17 o
  11   3   8       51.18       49.17     14.61 o
 -18   4   8      145.54      120.64     19.62 o
 -17   4   8       28.48       21.66     11.88 o
 -16   4   8      323.09      307.23     31.64 o
 -15   4   8       64.03       50.49      9.42 o
 -14   4   8      225.61      252.27     17.12 o
 -13   4   8       56.20       31.52      9.33 o
 -12   4   8       71.79       97.07      7.64 o
 -11   4   8       60.10       34.15      4.34 o
 -10   4   8      411.11      400.43     12.07 o
  -9   4   8       81.07       50.19      4.00 o
  -8   4   8       31.44       17.23      2.48 o
  -7   4   8       27.80       14.45      2.55 o
  -6   4   8        0.10        2.75      1.66 o
  -5   4   8     1607.76     1711.17     18.89 o
  -4   4   8       59.94       57.40      3.65 o
  -3   4   8     1750.44     1732.71     19.41 o
  -2   4   8     1547.50     1694.84     19.14 o
  -1   4   8      185.81      193.05      8.68 o
   0   4   8     1552.36     1556.30     20.37 o
   1   4   8       44.85       32.82      2.97 o
   2   4   8     2054.57     1957.80     22.84 o
   3   4   8      140.55      144.83      7.72 o
   4   4   8      116.71      117.28      7.45 o
   5   4   8      293.03      274.88     11.64 o
   6   4   8      337.27      365.02     15.34 o
   7   4   8        0.18        2.05      4.75 o
   8   4   8       28.85       44.34      9.13 o
   9   4   8      215.29      212.74     17.60 o
  10   4   8      182.39      190.02     19.70 o
  11   4   8       26.14       16.66     13.09 o
 -17   5   8        6.35        5.09     10.61 o
 -16   5   8      234.08      254.67     24.73 o
 -15   5   8       11.41        3.39      7.20 o
 -14   5   8      321.69      301.56     18.87 o
 -13   5   8        2.12        0.60      5.15 o
 -12   5   8      331.64      322.52     29.89 o
 -11   5   8      250.38      248.02     11.88 o
 -10   5   8      440.11      388.34     11.49 o
  -9   5   8     1016.35      954.05     13.54 o
  -8   5   8      530.95      478.59      9.51 o
  -7   5   8       74.66       60.96      3.89 o
  -6   5   8      858.97      942.22     12.71 o
  -5   5   8       80.12       87.07      3.99 o
  -4   5   8     1634.90     1729.72     17.76 o
  -3   5   8      777.70      759.11     10.77 o
  -2   5   8     1313.09     1317.70     15.08 o
  -1   5   8       64.31       56.63      5.45 o
   0   5   8      110.26      107.32      5.57 o
   1   5   8      332.11      294.28      8.55 o
   2   5   8      290.00      310.20     10.17 o
   3   5   8      470.73      472.78     14.67 o
   4   5   8        0.91        2.28      3.24 o
   5   5   8     1140.45     1143.94     24.53 o
   6   5   8       14.97       14.49      6.27 o
   7   5   8      628.47      627.03     27.08 o
   8   5   8       12.50       11.64      7.35 o
   9   5   8      323.89      326.55     27.41 o
  10   5   8        4.13       -7.08      9.67 o
  11   5   8       54.28       36.51     13.96 o
 -17   6   8       35.63       20.54     11.94 o
 -16   6   8       13.74        8.04     10.04 o
 -15   6   8       95.68      111.75     16.08 o
 -14   6   8       15.52       14.40      7.25 o
 -13   6   8      162.73      195.04     16.68 o
 -12   6   8      271.67      229.52     18.65 o
 -11   6   8      598.58      616.55     17.18 o
 -10   6   8      126.58       95.79      7.06 o
  -9   6   8      396.06      387.07     13.29 o
  -8   6   8      110.04       87.24      4.57 o
  -7   6   8      366.96      329.88      7.78 o
  -6   6   8      609.91      654.46     10.45 o
  -5   6   8       51.69       42.68      3.26 o
  -4   6   8      112.77       95.03      4.54 o
  -3   6   8       48.17       47.69      4.86 o
  -2   6   8      344.27      289.32      8.37 o
  -1   6   8       11.30        8.43      2.67 o
   0   6   8       21.00       18.40      3.30 o
   1   6   8      820.17      764.11     13.06 o
   2   6   8      162.77      159.49      7.50 o
   3   6   8      118.38      103.56      9.03 o
   4   6   8      380.63      377.60     17.26 o
   5   6   8        2.92        8.20      4.77 o
   6   6   8      808.35      824.88     52.44 o
   7   6   8       40.38       17.66      9.02 o
   8   6   8      135.96      133.91     32.78 o
   9   6   8       18.44        6.90     10.81 o
  10   6   8        4.63        2.09     10.61 o
 -16   7   8       10.66       10.23      9.82 o
 -15   7   8       55.43       78.38     14.68 o
 -14   7   8        0.05       -4.25      6.82 o
 -13   7   8      314.59      292.42     20.57 o
 -12   7   8       15.82       13.08      6.72 o
 -11   7   8       91.41       98.17     10.13 o
 -10   7   8        5.02        0.42      4.13 o
  -9   7   8      314.41      282.40     15.95 o
  -8   7   8      242.31      250.94     10.80 o
  -7   7   8      370.41      331.68     11.29 o
  -6   7   8      684.92      672.40     12.39 o
  -5   7   8       10.54        7.48      2.54 o
  -4   7   8      102.59       69.87      5.29 o
  -3   7   8     2062.33     2022.36     27.03 o
  -2   7   8      175.95      161.25      7.89 o
  -1   7   8       13.68        9.05      3.08 o
   0   7   8     1092.17     1055.63     29.79 o
   1   7   8      293.16      298.01     11.66 o
   2   7   8      676.15      565.52     17.84 o
   3   7   8        5.14        2.18      4.80 o
   4   7   8        0.36        4.74      5.11 o
   5   7   8       90.11       90.17     11.69 o
   6   7   8       55.33       61.08     10.70 o
   7   7   8        9.93        5.89      8.65 o
   8   7   8       33.78       31.24     11.19 o
   9   7   8      198.23      286.20     27.04 o
 -15   8   8       20.20       31.53     12.17 o
 -14   8   8       30.24       37.15     15.36 o
 -13   8   8      127.59      132.17     24.59 o
 -12   8   8      256.92      292.45     19.84 o
 -11   8   8      408.21      440.16     23.04 o
 -10   8   8      106.09      119.22     10.24 o
  -9   8   8      417.24      412.25     19.74 o
  -8   8   8        4.07        4.44      3.87 o
  -7   8   8        6.55        5.52      3.73 o
  -6   8   8       70.54       77.54      6.47 o
  -5   8   8     2953.88     2830.69     47.19 o
  -4   8   8      419.77      460.27     13.78 o
  -3   8   8     1439.97     1299.46     24.06 o
  -2   8   8      267.25      281.64     17.61 o
  -1   8   8     1616.80     1640.46     31.32 o
   0   8   8      515.98      510.80     19.27 o
   1   8   8     1994.28     1896.14     34.50 o
   2   8   8     2757.30     2731.10     49.38 o
   3   8   8      835.71      794.97     27.20 o
   4   8   8      980.22      997.70     31.36 o
   5   8   8      103.23       85.11     11.14 o
   6   8   8      108.96       60.69     12.41 o
   7   8   8        4.23       -0.32      8.03 o
   8   8   8      221.44      252.29     24.04 o
   9   8   8      186.61      151.80     20.28 o
 -14   9   8       63.66       56.05     13.48 o
 -13   9   8      351.85      344.05     25.80 o
 -12   9   8       49.95       36.28      9.40 o
 -11   9   8       34.29       29.06      8.05 o
 -10   9   8      128.83      121.13     12.25 o
  -9   9   8      148.46      145.59     12.62 o
  -8   9   8      133.14       98.57     10.09 o
  -7   9   8      309.11      340.95     18.46 o
  -6   9   8      336.40      360.79     15.21 o
  -5   9   8       10.36        2.17      4.85 o
  -4   9   8      309.43      267.28     15.10 o
  -3   9   8      164.13      185.78     13.90 o
  -2   9   8       68.67       80.91      8.85 o
  -1   9   8      288.90      317.45     17.06 o
   0   9   8      685.28      687.50     21.69 o
   1   9   8      618.75      643.16     20.17 o
   2   9   8     2010.03     1865.86     47.86 o
   3   9   8      305.47      312.48     21.69 o
   4   9   8      418.25      434.32     23.63 o
   5   9   8      363.20      344.32     24.55 o
   6   9   8       57.08       73.10     14.22 o
   7   9   8       24.33       13.65     10.09 o
   8   9   8      110.74      130.49     18.56 o
 -13  10   8       38.73        8.82     10.93 o
 -12  10   8       36.67       40.22     10.98 o
 -11  10   8      130.46      124.09     14.35 o
 -10  10   8        1.02        5.86      6.49 o
  -9  10   8      259.18      277.85     19.89 o
  -8  10   8        6.39        5.25      5.72 o
  -7  10   8      394.00      386.19     18.73 o
  -6  10   8      346.67      398.70     21.05 o
  -5  10   8      313.20      349.03     22.76 o
  -4  10   8        8.61        6.38      5.64 o
  -3  10   8      400.61      414.68     18.48 o
  -2  10   8       99.23      109.71     15.66 o
  -1  10   8      698.55      729.54     23.13 o
   0  10   8      474.55      491.30     20.02 o
   1  10   8      367.82      372.28     19.49 o
   2  10   8      302.74      278.21     21.36 o
   3  10   8      304.18      319.44     21.50 o
   4  10   8        0.88        5.48      8.15 o
   5  10   8      106.27      120.49     15.41 o
   6  10   8       44.26       32.84     11.53 o
 -11  11   8       47.73       33.68     13.28 o
 -10  11   8       71.88       80.82     13.06 o
  -9  11   8        1.76       15.13      7.91 o
  -8  11   8        0.56       -4.01      5.50 o
  -7  11   8       29.34       31.15      8.39 o
  -6  11   8        1.14       -5.54      5.76 o
  -5  11   8      102.09      111.11     12.91 o
  -4  11   8        0.19        1.34      5.60 o
  -3  11   8        0.17        2.01      5.68 o
  -2  11   8      248.45      225.02     14.10 o
  -1  11   8      185.83      175.88     13.07 o
   0  11   8       30.86       21.32      6.22 o
   1  11   8       11.08        3.57      6.31 o
   2  11   8       11.58       17.73      7.93 o
   3  11   8        4.00        5.10      7.80 o
   4  11   8        0.17        0.29      7.95 o
   5  11   8        3.29       -2.21      8.67 o
  -9  12   8      206.26      191.44     15.20 o
  -8  12   8        5.81        0.42      7.34 o
  -7  12   8      192.58      236.31     17.41 o
  -6  12   8       56.42       50.41     14.68 o
  -5  12   8       22.41       19.29      7.31 o
  -4  12   8       31.44       25.34     11.33 o
  -3  12   8      276.40      275.49     19.47 o
  -2  12   8       57.51       72.62     11.73 o
  -1  12   8      340.74      330.48     20.29 o
   0  12   8      321.42      330.70     25.44 o
   1  12   8       27.77       28.50     11.19 o
   2  12   8        0.19        5.73     10.18 o
  -5  13   8        4.67       16.35      9.50 o
  -4  13   8      200.28      233.88     20.60 o
  -3  13   8      121.04      107.76     15.11 o
  -2  13   8      335.45      406.03     27.05 o
 -19   1   9      184.55      162.21     28.38 o
 -18   1   9       27.89       14.44     11.65 o
 -17   1   9      250.83      287.61     22.62 o
 -16   1   9      346.88      346.47     20.90 o
 -15   1   9      188.10      206.85     15.36 o
 -14   1   9      262.10      273.94     15.69 o
 -13   1   9      294.48      267.20     17.47 o
 -12   1   9       20.59        8.08      4.63 o
 -11   1   9        0.79        2.76      3.39 o
 -10   1   9      139.66      124.46      9.00 o
  -9   1   9      873.66      927.16     18.08 o
  -8   1   9     2377.20     2549.60     28.76 o
  -7   1   9     1194.34     1243.87     15.97 o
  -6   1   9     2024.77     2239.54     25.84 o
  -5   1   9     1493.97     1694.74     20.15 o
  -4   1   9      780.60      846.44     14.46 o
  -3   1   9      828.12      999.95     15.18 o
  -2   1   9     1253.60     1371.09     19.67 o
  -1   1   9     1278.75     1400.97     20.18 o
   0   1   9     5193.73     5478.56     57.19 o
   1   1   9      645.84      705.67     15.03 o
   2   1   9      132.30      111.46      7.14 o
   3   1   9       25.61       20.10      4.99 o
   4   1   9      488.48      465.41     15.41 o
   5   1   9        7.36        8.49      3.91 o
   6   1   9     1321.05     1374.94     26.61 o
   7   1   9      747.04      793.30     21.12 o
   8   1   9      218.09      238.96     24.61 o
   9   1   9        0.82       -0.52      5.83 o
  10   1   9        1.39       10.19      8.57 o
  11   1   9       18.81       19.38     17.64 o
 -18   2   9        0.01        2.93      9.65 o
 -17   2   9      218.90      225.02     29.73 o
 -16   2   9       21.66       18.75      9.09 o
 -15   2   9      911.80      967.71     40.51 o
 -14   2   9      236.23      242.68     15.98 o
 -13   2   9     1364.36     1338.56     29.55 o
 -12   2   9      292.32      231.76     13.52 o
 -11   2   9     2692.13     2670.58     42.22 o
 -10   2   9      432.62      418.88     16.24 o
  -9   2   9     2565.77     2505.28     26.47 o
  -8   2   9       17.65       22.00      2.68 o
  -7   2   9      111.77       84.50      4.66 o
  -6   2   9      642.07      667.58     10.56 o
  -5   2   9      288.28      322.12      8.12 o
  -4   2   9       20.59       26.55      4.01 o
  -3   2   9      126.06      135.13      6.82 o
  -2   2   9     1255.41     1387.64     18.69 o
  -1   2   9     1424.56     1400.62     21.48 o
   0   2   9       14.39       10.90      2.76 o
   1   2   9     5260.98     5214.62     52.25 o
   2   2   9      433.80      465.38     12.70 o
   3   2   9     3090.80     2947.57     38.49 o
   4   2   9       11.45        2.17      3.41 o
   5   2   9     1621.06     1596.19     27.91 o
   6   2   9        0.60        0.35      4.06 o
   7   2   9     1714.77     1774.44     34.31 o
   8   2   9      158.23      176.64     12.70 o
   9   2   9      274.67      313.92     18.76 o
  10   2   9       12.88       13.44     10.64 o
  11   2   9      394.56      405.34     40.40 o
 -18   3   9        0.20        8.79      9.53 o
 -17   3   9       24.16       43.25     11.70 o
 -16   3   9      452.94      471.27     27.72 o
 -15   3   9        0.29       -7.95      6.28 o
 -14   3   9     1308.06     1361.12     38.45 o
 -13   3   9       23.54       26.23      5.91 o
 -12   3   9     3310.74     3398.84     51.03 o
 -11   3   9      134.28      113.10     10.76 o
 -10   3   9     3197.85     3156.85     37.60 o
  -9   3   9     1094.85     1146.01     16.92 o
  -8   3   9     1060.77      914.71     13.62 o
  -7   3   9      200.43      216.79      7.04 o
  -6   3   9        0.49        1.55      1.66 o
  -5   3   9        7.78        7.18      1.95 o
  -4   3   9     1314.43     1390.34     17.48 o
  -3   3   9      123.47      131.79      5.69 o
  -2   3   9     1225.18     1230.35     18.34 o
  -1   3   9      419.96      441.07     10.72 o
   0   3   9     4055.72     3974.09     42.11 o
   1   3   9      102.39       68.11      5.11 o
   2   3   9      174.23      132.47      6.99 o
   3   3   9     2784.42     2820.86     33.24 o
   4   3   9     1323.23     1274.44     23.31 o
   5   3   9        0.70       -1.73      3.62 o
   6   3   9     1339.21     1380.13     28.46 o
   7   3   9      128.35      110.27     10.57 o
   8   3   9      322.87      373.31     19.56 o
   9   3   9      854.87      810.08     33.96 o
  10   3   9        5.96        3.15      9.93 o
  11   3   9        4.44       -2.45     12.70 o
 -18   4   9       59.11       82.31     35.05 o
 -17   4   9       15.77       10.86     12.25 o
 -16   4   9      229.77      264.64     21.28 o
 -15   4   9      301.54      357.00     21.13 o
 -14   4   9      535.21      538.71     29.13 o
 -13   4   9      182.29      180.96     13.81 o
 -12   4   9     1022.16     1002.14     24.35 o
 -11   4   9     1630.13     1657.45     24.35 o
 -10   4   9     1059.72     1042.22     17.34 o
  -9   4   9     1926.82     1877.53     23.27 o
  -8   4   9       10.34        6.91      2.22 o
  -7   4   9     1241.64     1190.45     17.07 o
  -6   4   9      376.16      353.21      9.99 o
  -5   4   9     1365.21     1399.52     17.17 o
  -4   4   9     1875.21     1850.20     22.52 o
  -3   4   9      786.67      780.77     12.35 o
  -2   4   9     1291.26     1300.75     17.43 o
  -1   4   9     1096.64     1119.23     17.63 o
   0   4   9      341.39      310.21      8.88 o
   1   4   9      159.72      153.25      9.89 o
   2   4   9      104.46      119.06      6.47 o
   3   4   9      217.92      236.99      9.63 o
   4   4   9       70.98       63.05      6.06 o
   5   4   9      243.80      223.12     12.96 o
   6   4   9        5.35        4.39      4.71 o
   7   4   9      584.15      535.51     27.71 o
   8   4   9      497.06      558.52     27.95 o
   9   4   9       31.26       22.59     10.43 o
  10   4   9      708.82      729.11     43.59 o
 -17   5   9       69.14       40.14     20.30 o
 -16   5   9       51.33       37.71     12.28 o
 -15   5   9      731.34      677.37     36.53 o
 -14   5   9        2.75        1.02      5.81 o
 -13   5   9       80.68       60.14      9.00 o
 -12   5   9        0.05       -2.94      3.86 o
 -11   5   9       14.43       -2.01      3.69 o
 -10   5   9       82.44       81.89      6.14 o
  -9   5   9      646.33      598.45     11.11 o
  -8   5   9       16.52       15.00      2.74 o
  -7   5   9     1631.38     1546.59     17.46 o
  -6   5   9     1656.49     1752.52     24.41 o
  -5   5   9     3226.97     3099.40     26.89 o
  -4   5   9      469.81      450.28      8.68 o
  -3   5   9     1923.06     1899.47     20.38 o
  -2   5   9      105.46      120.94      5.01 o
  -1   5   9     1448.65     1353.99     18.95 o
   0   5   9      647.52      651.32     12.80 o
   1   5   9       21.14       10.88      3.44 o
   2   5   9      252.29      268.06     10.69 o
   3   5   9     1529.19     1512.45     30.17 o
   4   5   9      203.06      202.90     10.45 o
   5   5   9      105.56      102.75     15.78 o
   6   5   9       13.35       12.58      6.46 o
   7   5   9      181.64      168.73     15.34 o
   8   5   9        9.57       12.77     10.05 o
   9   5   9      251.19      243.13     24.97 o
  10   5   9      151.58      121.43     19.68 o
 -17   6   9      185.17      156.07     22.13 o
 -16   6   9       24.58       18.51     10.90 o
 -15   6   9      123.81      113.82     16.94 o
 -14   6   9        7.94       12.30      7.82 o
 -13   6   9       87.06       63.11     10.59 o
 -12   6   9        1.48        5.46      5.82 o
 -11   6   9      106.85      106.87      9.39 o
 -10   6   9      274.42      257.40     12.23 o
  -9   6   9        4.55        1.06      3.24 o
  -8   6   9     1034.55     1021.46     14.29 o
  -7   6   9        6.05        2.13      2.12 o
  -6   6   9     1272.89     1142.53     14.46 o
  -5   6   9      216.63      234.05      8.42 o
  -4   6   9     1506.95     1458.40     18.17 o
  -3   6   9       85.24       75.51      4.86 o
  -2   6   9     1174.73     1149.85     17.14 o
  -1   6   9        9.29       16.00      3.42 o
   0   6   9     1654.26     1694.99     24.22 o
   1   6   9      186.79      200.17      8.49 o
   2   6   9      346.21      311.12     15.28 o
   3   6   9       78.43       77.02      9.49 o
   4   6   9       35.29       25.08      6.18 o
   5   6   9        1.73        7.03      6.53 o
   6   6   9      151.34      121.54     14.15 o
   7   6   9      102.06       88.50     15.19 o
   8   6   9      269.17      276.84     33.50 o
   9   6   9      109.60      107.10     18.41 o
 -16   7   9      111.00      143.69     19.84 o
 -15   7   9        3.61      -11.52      7.37 o
 -14   7   9       48.13       47.07     10.66 o
 -13   7   9      229.47      225.29     18.17 o
 -12   7   9      146.65      104.31     12.35 o
 -11   7   9        9.45        1.24      4.91 o
 -10   7   9      231.41      226.17     14.22 o
  -9   7   9      239.79      224.77     13.70 o
  -8   7   9      713.78      690.50     18.58 o
  -7   7   9       58.55       53.06      6.74 o
  -6   7   9        1.69        1.85      2.75 o
  -5   7   9     1942.81     1918.92     24.50 o
  -4   7   9      206.57      187.99      7.96 o
  -3   7   9      399.44      372.57     11.14 o
  -2   7   9       82.76       64.06      5.91 o
  -1   7   9       39.28       39.42      5.34 o
   0   7   9        2.47        0.61      3.69 o
   1   7   9       16.61       19.95      4.58 o
   2   7   9      651.84      628.26     25.59 o
   3   7   9        1.24        2.30      5.02 o
   4   7   9      285.22      265.81     18.97 o
   5   7   9       64.99       52.23     10.23 o
   6   7   9      120.23       96.60     14.90 o
   7   7   9        2.56       -8.76      7.34 o
   8   7   9        0.02       -7.50      8.67 o
   9   7   9      119.54      116.36     19.31 o
 -15   8   9      163.14      224.92     42.18 o
 -14   8   9        2.39       -4.80      7.93 o
 -13   8   9      146.56      157.51     15.87 o
 -12   8   9       43.10       32.28      8.59 o
 -11   8   9       25.69       15.97      7.26 o
 -10   8   9       14.09        6.47      5.01 o
  -9   8   9       29.77       21.55      6.11 o
  -8   8   9       83.64       75.93      7.13 o
  -7   8   9       94.92       87.19      7.18 o
  -6   8   9       42.45       56.44      6.42 o
  -5   8   9      154.52      114.96     10.68 o
  -4   8   9       11.97       12.13      5.25 o
  -3   8   9       39.80       45.77      7.44 o
  -2   8   9        7.45        3.67      4.91 o
  -1   8   9       56.38       80.02      9.39 o
   0   8   9       13.48        8.56      6.73 o
   1   8   9       86.86       95.70     13.13 o
   2   8   9        8.63        1.50      5.40 o
   3   8   9        9.26       -1.40      5.58 o
   4   8   9       13.81        5.61      6.51 o
   5   8   9      186.77      181.58     18.93 o
   6   8   9        0.35        2.42      8.01 o
   7   8   9       91.03       91.48     15.90 o
   8   8   9       27.04       47.17     13.27 o
 -14   9   9        6.01       -2.13      8.81 o
 -13   9   9        0.08        0.05      7.54 o
 -12   9   9      317.29      343.00     27.44 o
 -11   9   9       10.29        1.08      6.10 o
 -10   9   9       39.42       39.97      8.57 o
  -9   9   9       67.95       48.20      8.67 o
  -8   9   9        2.60        2.85      4.73 o
  -7   9   9      184.42      190.94     13.27 o
  -6   9   9      233.96      269.11     18.93 o
  -5   9   9      504.63      480.92     20.72 o
  -4   9   9       84.09       83.66      9.67 o
  -3   9   9     1981.23     1908.87     40.94 o
  -2   9   9        1.77       -5.51      4.50 o
  -1   9   9      878.88      822.94     25.98 o
   0   9   9       56.10       56.78      9.41 o
   1   9   9       18.33       19.05      6.69 o
   2   9   9       73.73       64.38      9.73 o
   3   9   9        2.62        3.77      6.26 o
   4   9   9        9.81        6.63      7.90 o
   5   9   9        5.03        8.33      8.78 o
   6   9   9       13.12        5.49      9.17 o
   7   9   9       89.80      116.04     17.65 o
 -13  10   9        1.13       -9.94      8.35 o
 -12  10   9      125.60      151.52     17.48 o
 -11  10   9       32.42       19.71     10.16 o
 -10  10   9      255.53      253.49     20.36 o
  -9  10   9        2.56       -2.18      6.05 o
  -8  10   9      781.56      789.64     25.21 o
  -7  10   9       24.28       22.63      6.87 o
  -6  10   9       80.04       75.91     10.45 o
  -5  10   9      532.02      534.85     23.48 o
  -4  10   9      769.12      818.90     26.95 o
  -3  10   9        0.67        3.99      5.75 o
  -2  10   9      711.32      741.42     30.64 o
  -1  10   9      283.73      279.93     16.95 o
   0  10   9      394.40      405.00     18.63 o
   1  10   9      106.43       84.91     20.89 o
   2  10   9       44.61       65.77     11.33 o
   3  10   9       39.28       39.42     10.51 o
   4  10   9       81.89       69.20     12.68 o
   5  10   9       52.22       19.91     12.25 o
 -11  11   9      264.82      287.41     23.63 o
 -10  11   9       36.21       33.56      8.94 o
  -9  11   9      265.77      301.44     18.50 o
  -8  11   9        8.48       10.33      6.35 o
  -7  11   9      619.38      706.65     26.90 o
  -6  11   9      323.77      348.88     20.74 o
  -5  11   9      829.96      824.97     27.68 o
  -4  11   9      116.56      117.59     12.55 o
  -3  11   9      735.21      699.10     25.18 o
  -2  11   9        0.60        5.90      6.09 o
  -1  11   9      199.41      194.03     14.58 o
   0  11   9        5.69        8.09      6.14 o
   1  11   9      125.39      111.47     13.77 o
   2  11   9        5.17        9.37      7.61 o
   3  11   9        0.91      -11.31      6.98 o
   4  11   9      150.71      195.76     19.55 o
  -9  12   9       38.24       31.07      9.18 o
  -8  12   9       53.99       36.43     10.03 o
  -7  12   9       79.02       96.64     12.65 o
  -6  12   9      367.65      405.34     22.55 o
  -5  12   9       24.59       25.83      8.19 o
  -4  12   9     1075.95     1219.30     34.31 o
  -3  12   9       46.87       43.21      9.36 o
  -2  12   9      345.93      328.32     25.68 o
  -1  12   9       27.30       29.67      7.83 o
   0  12   9       21.63       13.77     12.25 o
   1  12   9       18.24       25.14      9.53 o
 -19   0  10      283.79      316.70     53.43 o
 -18   0  10      505.99      579.32     68.33 o
 -17   0  10      217.84      279.33     30.77 o
 -16   0  10      573.15      617.76     43.41 o
 -15   0  10       19.71       22.63     20.54 o
 -14   0  10     2524.12     2576.17     64.00 o
 -13   0  10      594.99      694.88     30.69 o
 -12   0  10      505.43      452.01     25.98 o
 -11   0  10     1644.75     1553.95     57.76 o
 -10   0  10     3754.68     3735.87     94.40 o
  -9   0  10        0.44        6.79      3.68 o
  -8   0  10     2199.28     2375.20     40.51 o
  -7   0  10      505.57      624.47     19.84 o
  -6   0  10      438.53      457.61     16.59 o
  -5   0  10      244.86      275.47     18.72 o
  -4   0  10     1103.48     1048.05     32.78 o
  -3   0  10     6042.35     6299.18    104.01 o
  -2   0  10     2437.17     2154.90     47.83 o
  -1   0  10      251.45      320.30     18.42 o
   0   0  10     2465.71     2444.71     53.76 o
   1   0  10      943.73     1018.08     41.67 o
   2   0  10      669.27      617.78     21.65 o
   3   0  10      948.17      993.56     29.59 o
   4   0  10      159.53      145.72     15.61 o
   5   0  10      634.95      674.00     26.23 o
   6   0  10       39.74       40.23      8.72 o
   7   0  10     1452.66     1474.34     42.09 o
   8   0  10       23.76       13.53     10.20 o
   9   0  10       46.37       63.73     14.88 o
  10   0  10       41.75       37.58     17.81 o
 -19   1  10      441.57      544.04     47.98 o
 -18   1  10       22.26       23.79     12.44 o
 -17   1  10      944.45     1033.56     37.06 o
 -16   1  10        6.00       11.69      7.26 o
 -15   1  10     1217.64     1256.53     30.77 o
 -14   1  10      258.68      288.15     16.05 o
 -13   1  10     1208.01     1200.98     27.96 o
 -12   1  10      651.57      635.82     20.06 o
 -11   1  10     2487.11     2377.70     39.48 o
 -10   1  10       69.08       52.56      5.91 o
  -9   1  10       82.11       55.66      5.98 o
  -8   1  10        0.20       -0.51      1.91 o
  -7   1  10      354.47      322.99     10.27 o
  -6   1  10       24.71       29.50      3.48 o
  -5   1  10     1354.26     1529.68     21.64 o
  -4   1  10     3488.27     3690.04     45.45 o
  -3   1  10      829.75      764.82     15.33 o
  -2   1  10        0.85        3.04      2.38 o
  -1   1  10      653.82      576.29     13.51 o
   0   1  10      270.13      299.15     12.27 o
   1   1  10        0.86        3.38      2.99 o
   2   1  10     2009.22     1972.29     29.81 o
   3   1  10      132.28      106.78      7.80 o
   4   1  10       37.22       32.10      5.34 o
   5   1  10      108.58      104.89      8.50 o
   6   1  10       37.18       35.08      6.38 o
   7   1  10       53.76       41.27      7.34 o
   8   1  10      289.90      318.95     17.41 o
   9   1  10       17.20       16.93     12.56 o
  10   1  10       40.58       36.54     14.11 o
 -19   2  10       10.60       22.41     16.73 o
 -18   2  10      244.86      296.29     51.13 o
 -17   2  10        4.90        1.56      8.23 o
 -16   2  10        2.70       -3.93      7.11 o
 -15   2  10      121.52      125.64     14.43 o
 -14   2  10      193.95      170.06     12.56 o
 -13   2  10      450.44      481.54     19.89 o
 -12   2  10       59.97       45.51      6.73 o
 -11   2  10       66.01       54.65      6.83 o
 -10   2  10      975.30      963.82     20.71 o
  -9   2  10      726.38      772.55     17.12 o
  -8   2  10      245.88      277.28      8.94 o
  -7   2  10     1199.17     1225.17     16.47 o
  -6   2  10      261.72      254.25      8.44 o
  -5   2  10      550.56      532.08     11.79 o
  -4   2  10     1732.41     1884.05     24.73 o
  -3   2  10      208.90      221.55      8.70 o
  -2   2  10     1219.62     1276.61     19.57 o
  -1   2  10       10.97        5.09      2.71 o
   0   2  10      146.00      129.09      7.72 o
   1   2  10      777.96      812.21     16.96 o
   2   2  10      454.21      416.20     15.68 o
   3   2  10      329.62      337.19     13.34 o
   4   2  10     1369.99     1400.65     29.74 o
   5   2  10       51.67       59.86      6.82 o
   6   2  10        0.61       -4.70      4.57 o
   7   2  10        2.57        5.66      5.71 o
   8   2  10       78.98       68.85      9.89 o
   9   2  10       45.01       45.71     12.07 o
  10   2  10      181.89      155.86     22.67 o
 -18   3  10      199.18      213.37     33.51 o
 -17   3  10       12.29       29.78     10.73 o
 -16   3  10       75.80       74.40     12.54 o
 -15   3  10       45.05       35.39     11.52 o
 -14   3  10      291.60      288.97     19.95 o
 -13   3  10       65.17       62.77      7.96 o
 -12   3  10       51.46       40.72      6.66 o
 -11   3  10      670.43      672.32     23.30 o
 -10   3  10       12.26       11.40      3.15 o
  -9   3  10      184.24      186.70      7.76 o
  -8   3  10       58.53       45.24      3.75 o
  -7   3  10       31.17       18.54      2.79 o
  -6   3  10       77.67       78.20      5.40 o
  -5   3  10      781.65      859.21     12.69 o
  -4   3  10     1169.27     1192.03     16.59 o
  -3   3  10      726.61      748.65     13.38 o
  -2   3  10      302.89      333.00     12.06 o
  -1   3  10     1757.06     1791.55     30.78 o
   0   3  10       81.99       83.54      5.48 o
   1   3  10      175.47      177.16      9.02 o
   2   3  10      604.63      599.69     14.43 o
   3   3  10       99.19       92.15      7.12 o
   4   3  10      328.32      322.32     13.61 o
   5   3  10      526.12      537.98     19.12 o
   6   3  10      257.31      223.03     14.35 o
   7   3  10       27.70       25.81      8.16 o
   8   3  10        3.34      -10.34      7.24 o
   9   3  10      204.94      207.10     20.84 o
  10   3  10       82.92       86.00     15.62 o
 -18   4  10       56.15       67.17     16.53 o
 -17   4  10        0.03        3.40      9.27 o
 -16   4  10      284.70      292.43     22.38 o
 -15   4  10        3.42       -2.08      6.54 o
 -14   4  10      135.86      131.50     14.67 o
 -13   4  10        0.04        0.28      4.82 o
 -12   4  10       85.67      107.52     12.86 o
 -11   4  10      112.20      104.26      8.17 o
 -10   4  10      709.41      640.29     13.58 o
  -9   4  10      507.45      553.40     12.10 o
  -8   4  10        0.04       -0.56      2.00 o
  -7   4  10     1520.68     1521.40     19.25 o
  -6   4  10      682.12      671.11     13.53 o
  -5   4  10      701.74      744.73     14.14 o
  -4   4  10        0.04       -1.20      1.72 o
  -3   4  10      309.45      294.69      8.60 o
  -2   4  10       35.97       27.09      3.22 o
  -1   4  10      549.69      545.16     14.25 o
   0   4  10      353.10      358.88     10.94 o
   1   4  10      704.36      684.95     15.02 o
   2   4  10      867.37      872.40     17.97 o
   3   4  10      210.92      201.50     17.29 o
   4   4  10      128.65      134.60      9.41 o
   5   4  10       22.17        3.20      4.97 o
   6   4  10      429.43      507.69     25.82 o
   7   4  10       46.18       37.65     12.39 o
   8   4  10      274.17      315.17     24.03 o
   9   4  10       77.97       70.12     16.26 o
  10   4  10       99.17      131.51     21.06 o
 -17   5  10      464.58      511.89     35.65 o
 -16   5  10        0.15        1.29      8.79 o
 -15   5  10     1253.12     1324.80     40.89 o
 -14   5  10       29.17       23.59      7.35 o
 -13   5  10      110.88      125.83     10.70 o
 -12   5  10      265.55      226.80     14.94 o
 -11   5  10      100.70       96.21      8.52 o
 -10   5  10      514.21      555.31     21.23 o
  -9   5  10      532.04      510.00     14.86 o
  -8   5  10     1225.49     1233.25     15.97 o
  -7   5  10        2.83        0.19      2.20 o
  -6   5  10       97.75       93.62      5.07 o
  -5   5  10       83.10       55.07      4.62 o
  -4   5  10        0.86        2.49      2.15 o
  -3   5  10        1.87        1.40      2.11 o
  -2   5  10       37.92       22.10      3.74 o
  -1   5  10      726.23      710.68     13.52 o
   0   5  10      282.93      282.82     11.23 o
   1   5  10      993.86      975.34     19.67 o
   2   5  10      980.90      972.25     23.74 o
   3   5  10       13.24        2.87      5.06 o
   4   5  10       35.77       48.22      8.48 o
   5   5  10       56.27       47.92     10.49 o
   6   5  10       61.44       56.51      9.57 o
   7   5  10      258.16      247.06     41.30 o
   8   5  10      105.81      137.63     19.19 o
   9   5  10      189.85      188.67     25.14 o
 -17   6  10       16.87        8.81     11.09 o
 -16   6  10      478.12      429.62     31.51 o
 -15   6  10        3.85        4.03      7.68 o
 -14   6  10      842.66      821.17     39.25 o
 -13   6  10       76.24       68.31     11.64 o
 -12   6  10       43.26       55.03      9.77 o
 -11   6  10      220.91      165.07     12.40 o
 -10   6  10      412.27      441.23     17.41 o
  -9   6  10       44.21       37.57      5.50 o
  -8   6  10      185.89      174.54      9.33 o
  -7   6  10       27.37       26.98      3.14 o
  -6   6  10      876.27      869.91     13.20 o
  -5   6  10       95.41       93.09      4.92 o
  -4   6  10      272.09      239.19      7.17 o
  -3   6  10       73.41       79.94      4.33 o
  -2   6  10     1252.48     1264.76     17.45 o
  -1   6  10       99.56      111.87      8.96 o
   0   6  10      406.52      399.50     22.11 o
   1   6  10      395.82      334.52     19.17 o
   2   6  10       13.50        7.00      4.69 o
   3   6  10       26.20       28.21      6.24 o
   4   6  10      195.94      181.65     17.25 o
   5   6  10        9.74       -1.04      6.55 o
   6   6  10      114.19      115.39     16.29 o
   7   6  10        0.14        2.91      9.19 o
   8   6  10       34.93       27.51     16.87 o
   9   6  10       12.03       18.76     12.79 o
 -16   7  10       53.69       59.39     28.35 o
 -15   7  10       13.67       19.52     10.04 o
 -14   7  10      101.26       77.09     12.45 o
 -13   7  10       27.46       16.48      8.65 o
 -12   7  10      287.86      287.36     24.68 o
 -11   7  10        4.04       11.27      6.29 o
 -10   7  10     2231.81     2322.98     47.75 o
  -9   7  10      352.40      351.53     19.61 o
  -8   7  10      671.62      705.87     21.83 o
  -7   7  10      154.72      159.89      9.78 o
  -6   7  10      485.66      518.05     13.80 o
  -5   7  10     1664.03     1539.07     37.29 o
  -4   7  10       75.62       78.92      8.21 o
  -3   7  10        2.35       -2.15      3.61 o
  -2   7  10       73.08       73.31      7.88 o
  -1   7  10      953.38      991.13     25.15 o
   0   7  10      266.45      259.98     16.90 o
   1   7  10      853.67      855.03     26.48 o
   2   7  10        3.30        0.14      5.07 o
   3   7  10       50.13       56.77     18.95 o
   4   7  10       13.12        4.19      6.53 o
   5   7  10       70.60       73.24     23.14 o
   6   7  10      112.46      109.18     16.60 o
   7   7  10        0.22       -5.61      9.03 o
   8   7  10        9.51        6.56     11.13 o
 -15   8  10        1.45        9.79      9.56 o
 -14   8  10       34.69       26.04     11.22 o
 -13   8  10      138.62      130.39     15.14 o
 -12   8  10      232.65      211.71     17.06 o
 -11   8  10      327.96      354.90     21.04 o
 -10   8  10       13.48        6.05      5.17 o
  -9   8  10      615.68      606.88     21.63 o
  -8   8  10       19.75        8.16      5.16 o
  -7   8  10      718.77      763.96     36.66 o
  -6   8  10      864.23      829.39     25.85 o
  -5   8  10     2214.98     2310.47     51.55 o
  -4   8  10      128.76      101.54     10.82 o
  -3   8  10      700.51      663.36     23.34 o
  -2   8  10        1.00       -4.96      4.40 o
  -1   8  10       38.56       29.54      6.93 o
   0   8  10        1.18       -2.03      4.28 o
   1   8  10        0.70       -0.66      5.57 o
   2   8  10       31.23        7.14      7.20 o
   3   8  10      142.83      144.81     14.98 o
   4   8  10       33.33       39.59     10.73 o
   5   8  10      375.22      427.94     30.34 o
   6   8  10      299.44      267.52     24.34 o
   7   8  10      123.90      126.25     18.51 o
 -14   9  10        9.28        6.75      9.58 o
 -13   9  10       11.39        0.92      7.76 o
 -12   9  10      253.17      228.45     18.26 o
 -11   9  10       70.39       60.27     13.98 o
 -10   9  10     1476.87     1525.67     38.73 o
  -9   9  10        4.36        3.87      5.66 o
  -8   9  10     1084.94     1066.70     29.81 o
  -7   9  10       15.14       13.74      6.16 o
  -6   9  10      717.82      731.82     42.63 o
  -5   9  10        8.31       10.57      6.15 o
  -4   9  10       30.24       31.50      7.17 o
  -3   9  10       66.80       48.69     11.59 o
  -2   9  10       11.44       10.42      6.18 o
  -1   9  10       20.98       18.23      6.98 o
   0   9  10       45.66       37.25      8.22 o
   1   9  10      191.38      159.07     14.39 o
   2   9  10       22.67       29.24      8.46 o
   3   9  10       16.31       13.46      8.56 o
   4   9  10      120.16       82.64     13.76 o
   5   9  10      265.93      250.40     43.26 o
   6   9  10       31.78       16.67     10.76 o
 -13  10  10       51.69       60.67     13.71 o
 -12  10  10        3.16        7.30      8.69 o
 -11  10  10       40.74       47.92     11.17 o
 -10  10  10       48.75       46.00      9.61 o
  -9  10  10      237.76      256.90     21.59 o
  -8  10  10       15.07       10.83      6.64 o
  -7  10  10      193.38      197.01     16.64 o
  -6  10  10       95.76       92.64     12.06 o
  -5  10  10     1086.69     1037.42     32.49 o
  -4  10  10     1407.83     1379.95     46.75 o
  -3  10  10        3.48       -2.87      5.65 o
  -2  10  10      502.12      503.09     23.53 o
  -1  10  10        6.05        3.08      5.95 o
   0  10  10      210.76      225.43     15.02 o
   1  10  10       93.76       94.26     15.50 o
   2  10  10        0.25        7.29      7.59 o
   3  10  10      169.86      157.22     17.22 o
   4  10  10       20.54       16.86      9.94 o
 -11  11  10        0.01       -6.00      7.26 o
 -10  11  10        1.52       -1.00      6.89 o
  -9  11  10        6.03        8.75      7.14 o
  -8  11  10      125.15      106.24     13.99 o
  -7  11  10        0.05        1.92      6.98 o
  -6  11  10        2.64        7.54      7.31 o
  -5  11  10       51.51       28.18     11.60 o
  -4  11  10       91.80      106.82     14.28 o
  -3  11  10      609.08      659.02     29.38 o
  -2  11  10       53.14       49.03     10.00 o
  -1  11  10      343.18      370.18     19.91 o
   0  11  10      140.32      203.72     18.61 o
   1  11  10      196.47      212.72     19.70 o
   2  11  10       11.86       15.66      9.14 o
   3  11  10       20.59       17.32     10.07 o
  -8  12  10       35.23       39.46     11.04 o
  -7  12  10      436.92      492.78     37.38 o
  -6  12  10      105.24      106.46     13.33 o
  -5  12  10        0.06       -1.63      7.10 o
  -4  12  10      352.56      363.42     21.69 o
  -3  12  10       66.83       58.35     10.59 o
  -2  12  10       66.98       87.84     12.16 o
  -1  12  10        1.02       -6.96      6.32 o
   0  12  10      168.71      182.17     17.01 o
 -19   1  11        1.25      -11.99     14.17 o
 -18   1  11       22.83       17.61     11.59 o
 -17   1  11       72.64       92.85     14.55 o
 -16   1  11       50.19       50.03      9.70 o
 -15   1  11      489.40      553.94     23.37 o
 -14   1  11      107.46      105.75     10.33 o
 -13   1  11      150.32      136.10     10.90 o
 -12   1  11       28.61       26.00      5.81 o
 -11   1  11       75.96       80.49      7.63 o
 -10   1  11       38.27       38.14      5.12 o
  -9   1  11       38.30       40.48      5.45 o
  -8   1  11      336.21      314.38     11.44 o
  -7   1  11       77.68       72.94      5.83 o
  -6   1  11      194.56      215.32     10.20 o
  -5   1  11     1270.19     1244.18     35.50 o
  -4   1  11     1127.36     1199.72     21.97 o
  -3   1  11      402.30      353.06     13.20 o
  -2   1  11       20.13       17.02      3.79 o
  -1   1  11      805.25      791.19     19.74 o
   0   1  11        0.06       -2.16      3.05 o
   1   1  11       36.24       32.27      5.07 o
   2   1  11       78.05       80.28      6.92 o
   3   1  11      633.39      677.89     17.67 o
   4   1  11        2.51        1.00      3.86 o
   5   1  11       33.85       22.33      5.68 o
   6   1  11        4.00        7.05      5.53 o
   7   1  11       16.62       14.19      6.47 o
   8   1  11        7.23       10.95      8.32 o
   9   1  11       26.51       30.70     12.07 o
  10   1  11       57.88       51.45     23.32 o
 -19   2  11      395.78      432.31     43.05 o
 -18   2  11      479.47      459.40     29.42 o
 -17   2  11      261.60      328.05     24.05 o
 -16   2  11      239.22      214.04     18.97 o
 -15   2  11      280.08      327.75     22.42 o
 -14   2  11        8.38        0.71      4.69 o
 -13   2  11      313.60      318.52     16.40 o
 -12   2  11        0.06       -2.38      3.28 o
 -11   2  11        2.08       -1.13      3.52 o
 -10   2  11      687.67      664.95     14.96 o
  -9   2  11       15.73        7.04      2.70 o
  -8   2  11       58.95       69.21      5.00 o
  -7   2  11     1513.31     1571.61     20.71 o
  -6   2  11      525.29      491.82     11.40 o
  -5   2  11      556.70      563.90     16.51 o
  -4   2  11      382.47      365.53     12.18 o
  -3   2  11      276.17      251.11     17.20 o
  -2   2  11     2883.48     2806.64     38.53 o
  -1   2  11      204.22      195.81      9.61 o
   0   2  11     3878.30     3952.64     50.69 o
   1   2  11       37.34       40.46      6.67 o
   2   2  11      408.48      392.36     18.08 o
   3   2  11      503.10      537.29     16.82 o
   4   2  11      886.90      867.58     20.50 o
   5   2  11        3.03       -3.15      5.58 o
   6   2  11        4.97       -4.11      5.00 o
   7   2  11      280.58      298.95     21.96 o
   8   2  11        3.88        4.88      8.16 o
   9   2  11      225.46      227.83     26.06 o
 -18   3  11      345.56      359.79     30.90 o
 -17   3  11      407.32      486.71     29.73 o
 -16   3  11      616.82      745.20     37.91 o
 -15   3  11      277.20      300.86     21.46 o
 -14   3  11        3.39        2.98      6.22 o
 -13   3  11      269.18      305.12     14.94 o
 -12   3  11      476.19      501.17     18.58 o
 -11   3  11        3.32       -4.71      3.30 o
 -10   3  11      275.68      273.30     10.72 o
  -9   3  11       94.80       96.87      5.51 o
  -8   3  11      183.16      182.97      7.43 o
  -7   3  11      457.59      459.75     10.54 o
  -6   3  11      516.66      505.02     11.03 o
  -5   3  11     2339.67     2258.79     28.54 o
  -4   3  11     1954.01     1814.53     26.57 o
  -3   3  11     2684.21     2730.17     37.35 o
  -2   3  11        1.30       -2.30      2.64 o
  -1   3  11     3370.31     3481.00     45.44 o
   0   3  11      183.53      172.56      8.45 o
   1   3  11     3512.74     3548.87     43.79 o
   2   3  11        4.44        3.78      3.63 o
   3   3  11      355.69      350.85     14.64 o
   4   3  11      151.58      148.62     10.68 o
   5   3  11      144.21      140.21     12.04 o
   6   3  11       64.86       79.62     11.24 o
   7   3  11      119.15      102.20     13.17 o
   8   3  11       69.18       46.40     13.12 o
   9   3  11       59.83       26.19     11.59 o
 -18   4  11      162.75      234.61     25.69 o
 -17   4  11       30.44       16.76     17.19 o
 -16   4  11      107.51       80.76     18.51 o
 -15   4  11      225.65      187.78     30.63 o
 -14   4  11      537.91      543.50     28.77 o
 -13   4  11       10.68        3.65      5.22 o
 -12   4  11      782.46      813.71     24.68 o
 -11   4  11       88.55       91.33      6.85 o
 -10   4  11        4.21        9.51      3.34 o
  -9   4  11      298.73      292.92     10.07 o
  -8   4  11       76.09       75.87      5.03 o
  -7   4  11        6.22        4.36      2.49 o
  -6   4  11     1473.82     1413.84     19.60 o
  -5   4  11      186.34      173.02      7.74 o
  -4   4  11     1009.05      911.48     15.58 o
  -3   4  11     1092.12     1070.56     20.04 o
  -2   4  11     1330.90     1245.88     21.83 o
  -1   4  11      151.26      139.84      8.97 o
   0   4  11     3084.60     3079.49     38.96 o
   1   4  11       13.47        9.83      3.63 o
   2   4  11      593.46      600.06     17.42 o
   3   4  11        3.56        3.27      4.32 o
   4   4  11        1.73       -1.89      5.07 o
   5   4  11       19.06       15.94      7.28 o
   6   4  11        4.91       -2.76      6.59 o
   7   4  11      114.95      116.73     15.19 o
   8   4  11        9.66       14.16     11.08 o
   9   4  11      324.85      376.97     33.01 o
 -17   5  11      245.66      260.45     26.10 o
 -16   5  11       34.32       18.82     10.85 o
 -15   5  11      501.78      520.15     33.14 o
 -14   5  11      124.81       92.78     14.62 o
 -13   5  11     1242.71     1187.09     31.43 o
 -12   5  11       11.20       12.06      5.75 o
 -11   5  11       33.99       62.36      7.60 o
 -10   5  11        5.77        0.41      3.79 o
  -9   5  11      326.27      282.69     10.46 o
  -8   5  11      996.94     1015.29     15.82 o
  -7   5  11      247.49      240.18      8.43 o
  -6   5  11        2.50        1.32      2.24 o
  -5   5  11       86.76       78.79      4.90 o
  -4   5  11      303.70      282.36      9.90 o
  -3   5  11     3669.29     3639.97     37.93 o
  -2   5  11        3.07        1.80      2.58 o
  -1   5  11      322.38      315.43      8.71 o
   0   5  11      135.25      151.91      8.36 o
   1   5  11       34.42       13.29      5.51 o
   2   5  11     1027.40     1034.20     28.56 o
   3   5  11       63.77       33.30      7.68 o
   4   5  11      262.48      275.89     30.50 o
   5   5  11      115.93      101.67     12.26 o
   6   5  11      658.13      658.31     37.90 o
   7   5  11       58.68       45.74     13.99 o
   8   5  11      400.91      452.86     34.30 o
 -17   6  11      367.44      404.15     32.52 o
 -16   6  11      126.50      110.19     17.49 o
 -15   6  11      459.73      540.60     34.30 o
 -14   6  11      405.31      371.77     27.08 o
 -13   6  11      667.56      640.42     41.73 o
 -12   6  11      826.31      861.00     34.03 o
 -11   6  11        9.26       16.48      7.24 o
 -10   6  11     1204.65     1151.46     25.75 o
  -9   6  11      186.94      204.59     11.30 o
  -8   6  11      308.41      324.71     13.43 o
  -7   6  11       18.76       21.74      4.56 o
  -6   6  11      395.92      379.51     14.80 o
  -5   6  11      427.51      390.04     10.85 o
  -4   6  11      102.98       98.57      5.92 o
  -3   6  11     1577.35     1597.82     23.18 o
  -2   6  11       25.05       15.63      5.14 o
  -1   6  11      137.84      144.72     19.17 o
   0   6  11       27.72       22.19      5.49 o
   1   6  11      205.98      204.44     17.58 o
   2   6  11       11.62       14.42      5.64 o
   3   6  11      506.11      520.63     27.18 o
   4   6  11      305.34      306.04     32.57 o
   5   6  11      367.29      384.95     28.02 o
   6   6  11       51.29       66.45     14.38 o
   7   6  11      715.24      842.61     45.42 o
   8   6  11       26.07       27.34     12.49 o
 -16   7  11       49.82       41.16     17.18 o
 -15   7  11       47.60       18.47     10.09 o
 -14   7  11      298.40      305.39     32.44 o
 -13   7  11       54.04       49.63     11.66 o
 -12   7  11     1181.29     1155.96     40.25 o
 -11   7  11       86.68       62.67     12.71 o
 -10   7  11      223.36      230.37     15.05 o
  -9   7  11      773.54      704.73     22.33 o
  -8   7  11       77.98       73.29      7.35 o
  -7   7  11      439.54      438.77     15.90 o
  -6   7  11       85.38       90.15      8.77 o
  -5   7  11     1255.12     1283.87     33.38 o
  -4   7  11     1135.41     1164.09     50.90 o
  -3   7  11      350.33      353.59     19.34 o
  -2   7  11      173.59      153.35     13.49 o
  -1   7  11      432.37      448.93     22.82 o
   0   7  11     1176.60     1155.79     36.81 o
   1   7  11      430.55      420.48     21.32 o
   2   7  11      332.27      302.11     20.29 o
   3   7  11     1088.68     1020.22     49.45 o
   4   7  11        7.38      -10.00      7.34 o
   5   7  11       89.48       90.98     25.64 o
   6   7  11      237.12      243.04     24.10 o
   7   7  11        5.13        9.17     10.60 o
 -15   8  11        9.08       -1.02      9.15 o
 -14   8  11       52.23       46.52     14.78 o
 -13   8  11       54.65       46.89     14.98 o
 -12   8  11       31.10       37.55     10.69 o
 -11   8  11      260.22      223.13     26.03 o
 -10   8  11      145.13      139.46     13.29 o
  -9   8  11       66.48       77.01      9.86 o
  -8   8  11        6.27       11.37      5.51 o
  -7   8  11       43.21       36.51      8.91 o
  -6   8  11      455.00      439.15     30.74 o
  -5   8  11      103.99       98.80     11.03 o
  -4   8  11      215.85      217.42     15.59 o
  -3   8  11      214.60      194.67     14.87 o
  -2   8  11        0.64       -3.90      4.88 o
  -1   8  11        6.70        7.90      5.68 o
   0   8  11      202.01      194.31     17.71 o
   1   8  11       30.84       17.50      7.44 o
   2   8  11      457.73      456.77     36.04 o
   3   8  11       87.19       60.32     13.34 o
   4   8  11       21.83       29.58     10.75 o
   5   8  11       85.88       59.44     14.07 o
   6   8  11       15.99       16.49     11.14 o
 -14   9  11      142.41      127.10     17.93 o
 -13   9  11       11.71       -3.45      8.87 o
 -12   9  11       84.89       82.49     13.82 o
 -11   9  11      133.14      130.01     24.12 o
 -10   9  11      395.06      439.90     23.59 o
  -9   9  11       15.78       13.26      6.78 o
  -8   9  11      601.43      677.91     24.08 o
  -7   9  11      134.40      135.34     26.94 o
  -6   9  11       57.85       68.02      9.90 o
  -5   9  11       48.61       59.47      9.44 o
  -4   9  11      138.66      136.38     12.96 o
  -3   9  11        3.78       -0.19      5.76 o
  -2   9  11       22.69       37.68      8.79 o
  -1   9  11        1.93        4.92      6.64 o
   0   9  11      132.15      123.85     11.89 o
   1   9  11      136.52      116.24     19.54 o
   2   9  11      521.84      519.42     30.28 o
   3   9  11       64.67       42.86     12.57 o
   4   9  11       65.67       63.62     13.29 o
   5   9  11       40.06       34.07     12.43 o
 -13  10  11      234.82      261.59     24.06 o
 -12  10  11      449.87      503.67     27.22 o
 -11  10  11      159.06      156.75     15.48 o
 -10  10  11       97.24      106.92     22.44 o
  -9  10  11      433.76      402.42     22.25 o
  -8  10  11       95.41      119.19     14.33 o
  -7  10  11      219.84      205.32     17.76 o
  -6  10  11       21.71       24.46      8.52 o
  -5  10  11       10.54        6.05      6.42 o
  -4  10  11        0.95        2.16      6.22 o
  -3  10  11       18.21       21.68      7.95 o
  -2  10  11       86.12       79.17     11.81 o
  -1  10  11       46.27       42.55      8.40 o
   0  10  11       12.93        9.57      6.98 o
   1  10  11      224.10      220.96     21.12 o
   2  10  11      153.93      201.77     19.74 o
   3  10  11      841.56      804.23     36.01 o
 -11  11  11      416.67      493.54     30.76 o
 -10  11  11      649.09      694.66     29.31 o
  -9  11  11      205.71      185.40     24.24 o
  -8  11  11      276.28      291.32     21.78 o
  -7  11  11      147.90      128.39     14.94 o
  -6  11  11      138.43      135.19     15.06 o
  -5  11  11      164.98      138.42     15.11 o
  -4  11  11      993.74      979.86     55.10 o
  -3  11  11      110.10       87.30     12.82 o
  -2  11  11       55.96       32.43      9.38 o
  -1  11  11       18.33       26.44      8.37 o
   0  11  11       51.28       52.64     11.56 o
   1  11  11        4.38        4.97      8.22 o
  -7  12  11       90.46      114.96     14.78 o
  -6  12  11       59.74       59.74     11.40 o
  -5  12  11       26.90       48.12     10.62 o
  -4  12  11       20.37       19.64     12.26 o
  -3  12  11      194.99      227.11     33.15 o
  -2  12  11      104.75      114.24     14.40 o
 -19   0  12       19.71       50.84     29.14 o
 -18   0  12      662.71      684.89     72.21 o
 -17   0  12      186.70      176.75     25.74 o
 -16   0  12       30.57       20.28     10.69 o
 -15   0  12      405.82      421.99     29.25 o
 -14   0  12      232.09      217.63     38.02 o
 -13   0  12       77.46       65.15     11.67 o
 -12   0  12        0.07       -0.29      5.19 o
 -11   0  12     1973.76     1994.01     44.94 o
 -10   0  12     1847.46     1756.30     40.78 o
  -9   0  12      102.95       69.23      9.37 o
  -8   0  12       27.81       28.78      6.62 o
  -7   0  12       45.44       78.17     10.80 o
  -6   0  12       11.56        9.22      5.00 o
  -5   0  12     2129.67     2044.32     48.58 o
  -4   0  12      519.01      519.77     27.47 o
  -3   0  12     9815.57     9729.91    154.66 o
  -2   0  12       22.19       53.18      7.76 o
  -1   0  12      572.45      546.32     36.48 o
   0   0  12       35.75       32.18      7.87 o
   1   0  12     1045.60     1041.87     30.37 o
   2   0  12       33.92       30.81      7.23 o
   3   0  12       16.76       14.86      6.65 o
   4   0  12     1734.95     1659.74     43.40 o
   5   0  12     1554.07     1649.04     44.64 o
   6   0  12      446.78      412.47     29.85 o
   7   0  12      937.18     1022.08     44.51 o
   8   0  12      466.25      474.37     52.30 o
   9   0  12       74.59      206.28     44.69 o
 -19   1  12       97.61       62.93     20.97 o
 -18   1  12      535.41      625.23     48.53 o
 -17   1  12       19.12        3.97      8.55 o
 -16   1  12      123.56      116.96     14.91 o
 -15   1  12        1.11        5.51      5.73 o
 -14   1  12      279.70      276.23     16.04 o
 -13   1  12      565.02      544.94     20.22 o
 -12   1  12      753.09      800.48     20.64 o
 -11   1  12        2.07       -2.94      3.22 o
 -10   1  12      974.35      969.10     20.40 o
  -9   1  12       32.63       41.14      4.41 o
  -8   1  12     4508.42     4383.64     48.21 o
  -7   1  12        0.23        1.53      2.66 o
  -6   1  12     1023.30     1015.60     22.62 o
  -5   1  12       10.93        3.87      3.27 o
  -4   1  12     3285.74     3215.72     54.89 o
  -3   1  12      227.27      212.30     11.70 o
  -2   1  12     1182.28     1065.86     35.91 o
  -1   1  12      397.30      419.23     15.90 o
   0   1  12      307.38      239.40     12.99 o
   1   1  12        1.14        1.96      3.26 o
   2   1  12      381.18      339.95     14.21 o
   3   1  12        5.19        2.44      4.00 o
   4   1  12      582.17      576.86     19.57 o
   5   1  12      514.02      511.73     30.70 o
   6   1  12      293.88      321.73     17.21 o
   7   1  12      286.62      280.52     20.02 o
   8   1  12       86.48       83.00     15.22 o
   9   1  12      150.25      106.81     72.70 o
 -19   2  12       33.88       25.02     17.47 o
 -18   2  12        0.07       -5.30      9.01 o
 -17   2  12      259.90      269.71     22.04 o
 -16   2  12      520.48      496.74     32.67 o
 -15   2  12      136.83      130.10     15.04 o
 -14   2  12      337.44      328.52     16.30 o
 -13   2  12      263.44      309.17     15.25 o
 -12   2  12      602.16      628.84     20.09 o
 -11   2  12       27.39       16.47      4.31 o
 -10   2  12       45.79       31.29      5.05 o
  -9   2  12      440.53      466.12     13.38 o
  -8   2  12        0.86        3.17      2.59 o
  -7   2  12      274.24      234.39     10.59 o
  -6   2  12       30.28       20.75      4.10 o
  -5   2  12     1391.32     1390.31     24.89 o
  -4   2  12      316.19      306.42     12.72 o
  -3   2  12     2136.52     2172.41     37.90 o
  -2   2  12        0.04       -2.03      3.18 o
  -1   2  12      159.28      127.62      9.54 o
   0   2  12       85.44       97.62      8.70 o
   1   2  12       87.64       74.80      6.73 o
   2   2  12       21.70       24.77      5.03 o
   3   2  12       56.36       54.14      6.87 o
   4   2  12       31.90       29.25      6.45 o
   5   2  12       12.37       16.75      6.43 o
   6   2  12       38.42       29.97      9.44 o
   7   2  12      181.47      206.24     23.93 o
   8   2  12       11.98       13.96     12.77 o
   9   2  12       15.37       17.07     14.31 o
 -18   3  12       11.05        4.68     10.97 o
 -17   3  12      244.24      288.01     23.50 o
 -16   3  12       33.03       45.79     11.09 o
 -15   3  12      734.24      854.15     41.31 o
 -14   3  12      138.46      136.22     13.28 o
 -13   3  12        0.06        0.42      5.46 o
 -12   3  12       14.09        6.11      4.55 o
 -11   3  12       10.07        4.53      3.25 o
 -10   3  12       15.73       16.35      3.50 o
  -9   3  12        8.95       12.44      3.92 o
  -8   3  12      674.79      729.82     13.95 o
  -7   3  12       95.13       94.19      5.88 o
  -6   3  12      165.69      163.97      8.23 o
  -5   3  12      300.56      308.95     15.34 o
  -4   3  12      108.71      104.45      8.44 o
  -3   3  12       57.59       55.22      5.97 o
  -2   3  12       62.58       52.27      6.71 o
  -1   3  12     1219.26     1152.53     27.53 o
   0   3  12     1149.13     1228.69     25.49 o
   1   3  12     2032.86     2028.34     31.44 o
   2   3  12     1138.63     1189.48     23.54 o
   3   3  12      106.43      101.65      9.11 o
   4   3  12      315.55      323.10     17.15 o
   5   3  12       20.81       22.44      8.60 o
   6   3  12       72.79       64.95     11.49 o
   7   3  12      196.29      212.25     20.63 o
   8   3  12       12.46        7.39     10.30 o
 -18   4  12       27.69        6.88     12.27 o
 -17   4  12       27.70       19.66     12.00 o
 -16   4  12      478.63      532.76     34.75 o
 -15   4  12       66.70       44.73      9.25 o
 -14   4  12      101.52       84.04     10.97 o
 -13   4  12       25.92       29.89      7.23 o
 -12   4  12       10.87       11.35      5.86 o
 -11   4  12        3.60        0.44      3.77 o
 -10   4  12       98.30       98.88      7.90 o
  -9   4  12      182.99      206.92      8.08 o
  -8   4  12      450.02      442.55     11.96 o
  -7   4  12      550.24      545.59     12.20 o
  -6   4  12      166.64      153.71      7.49 o
  -5   4  12     2366.12     2418.75     31.21 o
  -4   4  12        8.91        6.96      3.08 o
  -3   4  12     1580.24     1619.06     28.04 o
  -2   4  12     1263.29     1192.24     23.71 o
  -1   4  12       42.60       40.18      5.54 o
   0   4  12     1499.83     1457.41     24.58 o
   1   4  12       95.85       83.73      9.47 o
   2   4  12      417.38      421.00     17.03 o
   3   4  12        1.04        6.46      6.28 o
   4   4  12      372.76      372.37     21.49 o
   5   4  12      151.19      154.47     15.28 o
   6   4  12      133.22      139.03     16.34 o
   7   4  12       15.67       10.99     11.08 o
   8   4  12       38.23       35.15     14.82 o
 -17   5  12       28.76       16.08     11.43 o
 -16   5  12       11.25        1.43      9.32 o
 -15   5  12      160.72      178.47     31.15 o
 -14   5  12        6.21       -5.33      7.39 o
 -13   5  12        1.93       -7.98      5.13 o
 -12   5  12      204.62      201.53     28.18 o
 -11   5  12      216.72      151.43     11.31 o
 -10   5  12      157.91      161.85     10.43 o
  -9   5  12      346.75      321.67     12.34 o
  -8   5  12       18.09       11.95      3.94 o
  -7   5  12       16.27        7.20      3.30 o
  -6   5  12      112.73      112.07      6.57 o
  -5   5  12       73.24       59.99      5.24 o
  -4   5  12     1255.88     1206.16     19.04 o
  -3   5  12     1148.21     1176.61     32.29 o
  -2   5  12      481.64      444.40     14.20 o
  -1   5  12      572.19      615.12     14.45 o
   0   5  12      172.10      181.02     12.99 o
   1   5  12        0.54        1.04      5.24 o
   2   5  12      383.02      344.41     19.46 o
   3   5  12       56.77       76.73     10.38 o
   4   5  12       60.05       49.43     10.29 o
   5   5  12      297.52      270.23     25.16 o
   6   5  12       38.16       25.33     11.48 o
   7   5  12      177.07      182.50     22.49 o
 -17   6  12      119.76      132.02     20.36 o
 -16   6  12       75.65       68.42     14.51 o
 -15   6  12       46.59       58.41     13.31 o
 -14   6  12        3.49        5.50      7.99 o
 -13   6  12       48.38       35.94     11.21 o
 -12   6  12      288.45      228.44     20.10 o
 -11   6  12       14.06       20.13      6.38 o
 -10   6  12        0.17        2.01      4.59 o
  -9   6  12       45.78       38.65      7.23 o
  -8   6  12        2.02        3.77      3.83 o
  -7   6  12     1010.83     1029.50     22.87 o
  -6   6  12      963.83     1036.67     23.33 o
  -5   6  12      329.92      327.76     13.81 o
  -4   6  12      947.81      891.08     24.44 o
  -3   6  12       69.27       60.57     10.26 o
  -2   6  12     1448.61     1412.71     39.75 o
  -1   6  12      277.42      256.27     15.72 o
   0   6  12       43.27       43.67      6.85 o
   1   6  12      278.86      263.81     16.61 o
   2   6  12       71.00       65.58     10.61 o
   3   6  12       18.46        4.85      6.85 o
   4   6  12      353.65      373.06     27.91 o
   5   6  12        6.30        0.04      9.49 o
   6   6  12        1.76        0.71     10.14 o
   7   6  12        4.10      -10.92     10.29 o
 -16   7  12      520.37      553.34     51.23 o
 -15   7  12      518.34      549.26     48.71 o
 -14   7  12      470.60      452.95     30.68 o
 -13   7  12      567.24      477.15     30.61 o
 -12   7  12        0.87       -0.65      6.76 o
 -11   7  12      911.52      924.49     31.64 o
 -10   7  12       74.47       63.07      9.90 o
  -9   7  12       73.88       87.41      9.92 o
  -8   7  12        8.00        5.96      4.94 o
  -7   7  12        2.53        0.84      4.79 o
  -6   7  12      211.83      222.76     15.88 o
  -5   7  12       22.90       21.00      6.93 o
  -4   7  12       54.77       48.64      9.35 o
  -3   7  12       80.07       77.43     11.51 o
  -2   7  12        0.00       -1.33      4.72 o
  -1   7  12      154.66      158.25     14.93 o
   0   7  12        1.46       -7.34      4.85 o
   1   7  12      199.06      219.69     17.93 o
   2   7  12        0.54       -3.46      6.04 o
   3   7  12      280.64      253.72     22.86 o
   4   7  12      251.41      271.55     24.19 o
   5   7  12      168.23      180.64     21.45 o
   6   7  12       41.89       53.10     17.17 o
 -15   8  12      151.81      152.02     21.95 o
 -14   8  12      332.99      381.18     33.90 o
 -13   8  12       75.33       71.08     13.44 o
 -12   8  12      803.72      818.57     46.44 o
 -11   8  12      289.05      245.76     18.54 o
 -10   8  12      130.26      118.41     12.83 o
  -9   8  12       26.94       31.96      7.91 o
  -8   8  12       28.77       25.29      6.74 o
  -7   8  12       28.46       34.14      7.79 o
  -6   8  12      602.77      640.10     42.64 o
  -5   8  12      145.58      116.22     17.34 o
  -4   8  12      151.70      156.61     14.03 o
  -3   8  12        0.43        6.00      5.91 o
  -2   8  12        3.75        0.86      5.84 o
  -1   8  12       79.32       92.40     11.29 o
   0   8  12      565.52      552.65     24.37 o
   1   8  12      819.89      834.52     44.26 o
   2   8  12      350.63      345.71     25.44 o
   3   8  12      711.59      685.45     37.37 o
   4   8  12      628.70      600.75     35.94 o
   5   8  12      425.57      445.74     32.23 o
 -14   9  12       12.92       23.98     11.41 o
 -13   9  12      711.20      717.06     38.73 o
 -12   9  12        0.08        7.13      7.47 o
 -11   9  12      582.76      692.79     36.64 o
 -10   9  12       13.67       21.83      7.92 o
  -9   9  12       34.86       33.63      9.13 o
  -8   9  12      540.51      532.95     29.27 o
  -7   9  12        2.89        5.70      6.75 o
  -6   9  12      102.45      102.47     12.24 o
  -5   9  12        0.31       -7.39      5.72 o
  -4   9  12       82.93       64.33     11.02 o
  -3   9  12      193.91      163.18     16.12 o
  -2   9  12       34.56       29.81      9.54 o
  -1   9  12      208.03      207.68     16.26 o
   0   9  12       19.28       14.62      7.47 o
   1   9  12      145.32      117.59     20.06 o
   2   9  12      385.37      429.45     34.36 o
   3   9  12      188.78      185.85     20.60 o
   4   9  12      598.44      660.03     38.29 o
 -12  10  12       32.04       33.70      9.90 o
 -11  10  12       73.49       68.30     11.67 o
 -10  10  12       11.32       11.51      7.75 o
  -9  10  12       13.27       20.73     10.46 o
  -8  10  12      185.24      196.74     23.32 o
  -7  10  12       32.09       30.01     10.48 o
  -6  10  12        0.00       -3.33      6.34 o
  -5  10  12       52.68       36.95      9.41 o
  -4  10  12       11.10        4.56      8.70 o
  -3  10  12       36.39       20.58      8.57 o
  -2  10  12      132.38      122.36     15.07 o
  -1  10  12       57.89       55.01     10.15 o
   0  10  12      180.04      176.06     33.76 o
   1  10  12        2.33        4.38      8.75 o
   2  10  12      149.21      200.39     20.68 o
 -10  11  12       15.89       21.03     10.62 o
  -9  11  12       11.66       25.70     10.19 o
  -8  11  12       28.17       13.09      9.19 o
  -7  11  12      203.52      211.85     20.74 o
  -6  11  12        0.61        0.39      7.60 o
  -5  11  12       28.68       15.57      8.84 o
  -4  11  12      117.05      102.67     13.90 o
  -3  11  12       88.27       60.04     19.89 o
  -2  11  12      241.94      252.58     20.55 o
  -1  11  12      292.95      310.61     24.05 o
   0  11  12       75.29       67.91     16.05 o
 -19   1  13       39.57       42.84     21.86 o
 -18   1  13      153.58      123.79     24.24 o
 -17   1  13        0.19        1.69      8.86 o
 -16   1  13      150.15      156.33     19.14 o
 -15   1  13       63.53       59.13      8.43 o
 -14   1  13      200.95      195.55     15.05 o
 -13   1  13        2.23       -0.55      4.29 o
 -12   1  13      818.43      778.56     21.13 o
 -11   1  13      545.22      547.26     18.60 o
 -10   1  13     4060.11     3966.72     45.52 o
  -9   1  13      440.78      455.51     15.95 o
  -8   1  13     2442.58     2483.75     35.44 o
  -7   1  13      428.00      410.55     17.06 o
  -6   1  13     1170.51     1225.81     26.16 o
  -5   1  13      331.16      316.93     21.78 o
  -4   1  13      445.82      410.51     16.82 o
  -3   1  13      309.15      268.98     18.95 o
  -2   1  13      634.11      633.70     16.14 o
  -1   1  13      158.98      146.05      9.79 o
   0   1  13       18.59       16.94      5.39 o
   1   1  13        6.31        9.29      4.24 o
   2   1  13      211.43      210.78     11.87 o
   3   1  13       28.39       30.48      6.05 o
   4   1  13      144.29      143.37     14.67 o
   5   1  13      100.32       82.57     11.43 o
   6   1  13      288.15      262.36     19.47 o
   7   1  13       73.22       49.31     13.13 o
   8   1  13       20.87       14.60     17.84 o
 -18   2  13        6.09       11.21     10.72 o
 -17   2  13        7.71        6.28      8.87 o
 -16   2  13        9.73       -3.02      6.65 o
 -15   2  13      644.52      595.14     34.01 o
 -14   2  13       23.87        9.45      7.57 o
 -13   2  13      918.80      920.59     21.97 o
 -12   2  13       54.95       50.63      6.76 o
 -11   2  13       15.29        6.95      3.21 o
 -10   2  13     1277.03     1258.05     21.73 o
  -9   2  13     1537.56     1557.40     28.91 o
  -8   2  13      119.17      126.44      8.33 o
  -7   2  13     2958.11     2838.96     40.59 o
  -6   2  13     2730.21     2654.94     42.11 o
  -5   2  13      667.04      639.13     18.33 o
  -4   2  13      367.57      361.88     15.81 o
  -3   2  13       29.36       14.24      4.10 o
  -2   2  13       55.48       32.84      5.74 o
  -1   2  13       67.35       52.16      6.84 o
   0   2  13      436.95      425.98     16.59 o
   1   2  13      623.48      576.69     17.80 o
   2   2  13        6.65        6.06      4.30 o
   3   2  13      862.96      851.48     22.78 o
   4   2  13        0.24        0.69      5.49 o
   5   2  13      660.25      742.25     44.75 o
   6   2  13        4.45        7.35      8.31 o
   7   2  13      969.17     1148.74     49.19 o
   8   2  13        1.99       12.21     13.22 o
 -18   3  13      307.84      335.18     30.28 o
 -17   3  13       16.56       30.95     10.06 o
 -16   3  13      171.74      147.72     14.85 o
 -15   3  13       38.81       39.26      9.02 o
 -14   3  13       11.76        6.48      6.29 o
 -13   3  13        0.07        5.78      5.71 o
 -12   3  13       84.38       79.18      7.73 o
 -11   3  13      886.49      845.60     17.73 o
 -10   3  13     1510.52     1439.08     22.10 o
  -9   3  13      117.15      134.42     13.15 o
  -8   3  13     1938.34     1930.54     28.03 o
  -7   3  13      283.00      315.07     13.97 o
  -6   3  13     3465.65     3312.77     50.47 o
  -5   3  13      791.71      774.99     18.63 o
  -4   3  13      434.08      425.69     14.73 o
  -3   3  13      714.45      744.87     20.08 o
  -2   3  13      400.38      360.93     16.14 o
  -1   3  13        2.47        1.75      3.63 o
   0   3  13      765.29      787.82     19.57 o
   1   3  13      187.39      176.59     11.82 o
   2   3  13      532.73      538.50     19.18 o
   3   3  13      408.19      440.60     20.15 o
   4   3  13      564.34      600.76     28.12 o
   5   3  13       22.23       18.84      8.66 o
   6   3  13     1128.54     1166.81     41.22 o
   7   3  13        1.74       11.83     10.26 o
 -18   4  13        0.90       -0.14     11.66 o
 -17   4  13       34.30       16.10     11.34 o
 -16   4  13      216.94      193.05     21.91 o
 -15   4  13      162.33      171.76     15.34 o
 -14   4  13      357.32      391.65     21.56 o
 -13   4  13      115.48      136.05     12.80 o
 -12   4  13      202.18      227.03     15.67 o
 -11   4  13      680.10      655.68     21.51 o
 -10   4  13     1015.75      996.76     19.31 o
  -9   4  13     1880.14     1833.10     29.29 o
  -8   4  13      118.50       96.37      6.95 o
  -7   4  13      780.86      740.79     15.99 o
  -6   4  13      864.65      902.83     17.62 o
  -5   4  13       34.31       27.81      4.00 o
  -4   4  13        4.92        2.71      3.24 o
  -3   4  13      270.67      266.64     13.66 o
  -2   4  13      131.37      144.02     10.63 o
  -1   4  13      398.79      401.33     14.82 o
   0   4  13      323.69      366.19     15.45 o
   1   4  13      507.13      505.16     30.73 o
   2   4  13     2446.08     2529.47     51.31 o
   3   4  13       30.73       26.13      8.47 o
   4   4  13      414.38      407.43     23.33 o
   5   4  13      761.93      760.00     36.41 o
   6   4  13      170.22      162.06     21.29 o
   7   4  13      224.05      190.50     24.03 o
 -17   5  13        1.91       14.38     11.43 o
 -16   5  13      165.34      164.70     21.02 o
 -15   5  13      335.55      311.01     26.39 o
 -14   5  13      471.22      493.07     65.82 o
 -13   5  13      715.50      767.55     35.18 o
 -12   5  13      319.36      286.82     16.21 o
 -11   5  13      467.89      446.49     19.62 o
 -10   5  13       12.45       16.24      4.37 o
  -9   5  13        2.08        6.61      4.40 o
  -8   5  13        1.42        0.02      3.57 o
  -7   5  13       45.66       36.47      6.13 o
  -6   5  13      252.51      245.06     13.11 o
  -5   5  13     1065.41     1067.30     24.12 o
  -4   5  13       46.80       48.08      6.50 o
  -3   5  13     1262.56     1318.18     26.87 o
  -2   5  13     1136.86     1156.58     49.22 o
  -1   5  13     2010.76     2031.99     61.66 o
   0   5  13      187.15      190.10     14.32 o
   1   5  13      288.54      308.04     18.80 o
   2   5  13       73.87       61.23      9.68 o
   3   5  13      811.70      819.64     40.22 o
   4   5  13      648.35      626.82     37.79 o
   5   5  13      230.08      225.88     23.86 o
   6   5  13      110.02      118.33     25.61 o
   7   5  13      140.74      180.20     29.54 o
 -17   6  13      464.75      437.22     33.73 o
 -16   6  13      122.54      125.68     18.92 o
 -15   6  13      270.82      208.90     36.87 o
 -14   6  13        0.34        6.84      8.84 o
 -13   6  13      755.39      743.56     36.42 o
 -12   6  13       84.58       92.28     12.10 o
 -11   6  13      399.04      361.25     21.95 o
 -10   6  13       43.00       49.35      7.84 o
  -9   6  13      373.38      352.45     15.74 o
  -8   6  13        0.54       -1.70      3.77 o
  -7   6  13      114.27      102.39      9.10 o
  -6   6  13      772.63      711.51     22.48 o
  -5   6  13       95.71       97.80      9.89 o
  -4   6  13      160.24      151.45     12.32 o
  -3   6  13      206.27      214.58     14.66 o
  -2   6  13        8.55        2.21      4.85 o
  -1   6  13       96.84       78.05      8.71 o
   0   6  13       60.55       41.08     11.40 o
   1   6  13      259.49      252.17     30.71 o
   2   6  13      393.73      402.06     25.17 o
   3   6  13        0.12        1.77      8.10 o
   4   6  13        5.87        3.28      9.27 o
   5   6  13        6.81       -3.31      9.95 o
   6   6  13       14.04        5.00     12.17 o
 -16   7  13      525.53      592.61     44.34 o
 -15   7  13       11.57       20.03     11.13 o
 -14   7  13      439.01      458.17     31.59 o
 -13   7  13       94.31      135.10     15.19 o
 -12   7  13       60.92       52.65     10.44 o
 -11   7  13       12.48        9.75      7.02 o
 -10   7  13       18.81        9.93      6.58 o
  -9   7  13       28.35       21.00      6.11 o
  -8   7  13       17.29       11.65      5.93 o
  -7   7  13       95.72       85.19     11.16 o
  -6   7  13      218.71      232.95     19.34 o
  -5   7  13      432.43      448.87     23.67 o
  -4   7  13      307.64      305.39     19.81 o
  -3   7  13       36.16       27.20      8.06 o
  -2   7  13      349.74      346.47     21.60 o
  -1   7  13       43.89       60.63     10.23 o
   0   7  13       92.39       84.56     18.56 o
   1   7  13      119.12      147.63     15.82 o
   2   7  13      256.03      200.29     20.20 o
   3   7  13       27.72       15.09     10.08 o
   4   7  13        5.15       -1.14      9.22 o
   5   7  13      125.25       85.54     16.42 o
 -15   8  13        0.17       10.54     10.76 o
 -14   8  13       75.01       84.47     13.44 o
 -13   8  13        0.04        2.06      7.52 o
 -12   8  13        0.02        3.96      7.14 o
 -11   8  13       46.90       41.74      9.80 o
 -10   8  13      434.82      401.70     23.17 o
  -9   8  13        8.76       15.80      7.06 o
  -8   8  13       38.12       25.79      8.03 o
  -7   8  13       88.19       84.15     11.25 o
  -6   8  13       20.48       10.67      6.54 o
  -5   8  13      105.49       88.70     11.56 o
  -4   8  13        7.07       -3.84      5.72 o
  -3   8  13      208.93      189.24     18.43 o
  -2   8  13        6.23        8.96      7.33 o
  -1   8  13      128.65      131.05     13.77 o
   0   8  13      173.43      136.38     16.47 o
   1   8  13       73.22       50.55     14.28 o
   2   8  13       29.52       34.91     11.21 o
   3   8  13        0.09        4.20      9.23 o
   4   8  13       31.30       58.31     14.32 o
 -14   9  13        4.61       -1.62     17.81 o
 -13   9  13       46.11       58.90     13.13 o
 -12   9  13        5.41       -5.06      7.15 o
 -11   9  13       18.53        8.76      7.83 o
 -10   9  13       11.39       17.66      8.08 o
  -9   9  13       12.91       17.59      8.85 o
  -8   9  13       38.88       28.28      8.97 o
  -7   9  13      238.45      223.92     17.87 o
  -6   9  13      115.06      115.38     14.44 o
  -5   9  13      178.19      163.65     16.84 o
  -4   9  13       11.31        9.81      7.40 o
  -3   9  13       65.29       57.75     11.34 o
  -2   9  13       73.26       80.63     13.19 o
  -1   9  13      220.02      202.86     17.21 o
   0   9  13       19.76        6.50      8.87 o
   1   9  13      143.43      153.73     18.46 o
   2   9  13      165.85      121.66     16.80 o
   3   9  13       56.61       34.66     12.45 o
 -12  10  13        7.54        6.90      8.45 o
 -11  10  13       89.03       74.32     12.18 o
 -10  10  13       84.50       87.00     17.38 o
  -9  10  13        8.70        2.53      8.13 o
  -8  10  13       21.40       18.24      9.24 o
  -7  10  13      645.69      604.23     40.98 o
  -6  10  13       11.09       14.99      8.66 o
  -5  10  13      267.80      255.57     21.09 o
  -4  10  13      431.73      440.99     27.35 o
  -3  10  13       86.88      110.78     19.53 o
  -2  10  13      814.61      842.96     33.80 o
  -1  10  13       58.23       49.94     10.71 o
   0  10  13      309.04      314.06     26.93 o
   1  10  13        8.23        5.80     10.46 o
  -9  11  13      126.12      126.28     16.56 o
  -8  11  13       20.32        4.50      9.05 o
  -7  11  13        4.94        3.52      8.49 o
  -6  11  13       80.40       64.10     13.03 o
  -5  11  13      414.84      448.45     27.91 o
  -4  11  13      122.19      138.86     16.56 o
  -3  11  13      291.33      379.53     26.26 o
  -2  11  13      521.71      550.45     27.67 o
 -19   0  14       93.47       76.75     30.76 o
 -18   0  14       65.89       68.65     29.79 o
 -17   0  14        4.16       12.63     20.08 o
 -16   0  14       31.01       30.75     10.37 o
 -15   0  14      606.51      612.35     31.28 o
 -14   0  14      143.19      153.76     15.82 o
 -13   0  14      166.56      170.61     24.79 o
 -12   0  14      675.32      697.45     28.47 o
 -11   0  14     1647.84     1536.79     40.14 o
 -10   0  14     5214.08     4957.01     84.13 o
  -9   0  14      928.18      888.94     28.67 o
  -8   0  14     3257.76     3287.08     71.30 o
  -7   0  14        0.10       -6.15      4.93 o
  -6   0  14      699.46      737.78     28.91 o
  -5   0  14      111.49      147.13     34.14 o
  -4   0  14     3174.01     3155.92     69.31 o
  -3   0  14      391.36      410.53     21.61 o
  -2   0  14       87.30       79.56     12.85 o
  -1   0  14       18.70       12.12      6.71 o
   0   0  14      673.38      791.95     45.52 o
   1   0  14      431.27      419.76     23.76 o
   2   0  14      119.14      128.29     22.39 o
   3   0  14      173.75      193.29     17.88 o
   4   0  14     1101.09     1179.94     44.51 o
   5   0  14      102.12       92.57     18.63 o
   6   0  14      543.29      674.25     50.19 o
   7   0  14        6.74      -23.64     19.11 o
 -19   1  14        0.28        0.80     15.39 o
 -18   1  14        7.89       -7.40     12.25 o
 -17   1  14       22.50        9.75      8.52 o
 -16   1  14      174.31      179.38     16.39 o
 -15   1  14      394.83      366.28     17.24 o
 -14   1  14        9.78        5.94      4.87 o
 -13   1  14      428.52      448.83     17.94 o
 -12   1  14      558.35      525.17     18.85 o
 -11   1  14     2966.03     2918.43     37.38 o
 -10   1  14       42.34       33.86      4.90 o
  -9   1  14     1477.70     1376.76     25.79 o
  -8   1  14        0.41       -2.36      3.33 o
  -7   1  14      296.96      273.97     14.32 o
  -6   1  14     1003.14      949.43     23.42 o
  -5   1  14      153.43      124.03     13.95 o
  -4   1  14       55.88       54.65      6.87 o
  -3   1  14       87.76       79.33      8.29 o
  -2   1  14       36.89       23.51      5.26 o
  -1   1  14      383.90      412.67     18.46 o
   0   1  14      282.78      241.68     19.24 o
   1   1  14       68.51       86.23      8.16 o
   2   1  14       56.36       47.09      6.99 o
   3   1  14      427.21      387.33     18.30 o
   4   1  14       94.48      106.70     11.83 o
   5   1  14      976.04     1036.07     45.34 o
   6   1  14      233.01      257.16     23.43 o
   7   1  14      284.48      364.39     41.41 o
 -18   2  14       43.05       39.09     11.10 o
 -17   2  14       45.58       30.34      9.80 o
 -16   2  14      112.54       99.21     13.32 o
 -15   2  14       90.77      111.77     13.16 o
 -14   2  14       80.26       72.06     11.54 o
 -13   2  14        0.22       -4.46      4.15 o
 -12   2  14      301.64      292.50     14.09 o
 -11   2  14      185.88      210.68     10.21 o
 -10   2  14      222.37      207.30     11.73 o
  -9   2  14        0.13        0.33      3.09 o
  -8   2  14      260.48      270.17     19.79 o
  -7   2  14      174.18      170.48     12.29 o
  -6   2  14        4.37       11.80      4.74 o
  -5   2  14      371.93      403.40     17.54 o
  -4   2  14       75.66       68.92      7.31 o
  -3   2  14        0.83       -4.80      3.53 o
  -2   2  14       59.01       45.77      6.40 o
  -1   2  14       18.70       19.84      5.09 o
   0   2  14       21.06       19.95      5.38 o
   1   2  14       73.00       77.98      8.44 o
   2   2  14       49.50       36.28      7.33 o
   3   2  14        2.94       -2.04      5.95 o
   4   2  14       92.14       71.58     11.50 o
   5   2  14       53.95       51.70     11.35 o
   6   2  14      270.14      236.18     26.20 o
   7   2  14      183.51      174.92     24.59 o
 -18   3  14       24.75       31.07     13.43 o
 -17   3  14        1.79       -4.65      7.76 o
 -16   3  14      166.53      186.90     22.22 o
 -15   3  14       87.31       89.01     17.73 o
 -14   3  14      275.88      299.57     17.75 o
 -13   3  14      289.31      296.05     17.20 o
 -12   3  14      278.36      282.68     16.22 o
 -11   3  14       25.91       21.31      4.63 o
 -10   3  14        0.25       -0.43      3.34 o
  -9   3  14      495.83      465.71     16.23 o
  -8   3  14        0.57       -2.68      3.00 o
  -7   3  14       51.67       49.93      8.36 o
  -6   3  14       94.71       95.03      8.23 o
  -5   3  14       35.91       29.48      5.22 o
  -4   3  14      408.02      380.00     15.35 o
  -3   3  14      127.72      130.02     12.84 o
  -2   3  14        3.59        6.42      4.25 o
  -1   3  14       59.35       59.60     10.09 o
   0   3  14       13.74       20.21      5.89 o
   1   3  14      212.35      208.61     14.00 o
   2   3  14       86.60       94.01     11.80 o
   3   3  14       41.21       22.88      8.33 o
   4   3  14       28.15        3.23      7.91 o
   5   3  14        0.02       -0.04      9.10 o
   6   3  14        0.14        0.21      9.48 o
 -18   4  14       90.14      107.25     19.48 o
 -17   4  14       80.69       59.28     14.50 o
 -16   4  14      269.09      283.18     26.60 o
 -15   4  14      194.54      241.56     21.45 o
 -14   4  14      555.15      615.56     25.44 o
 -13   4  14      206.14      179.03     13.59 o
 -12   4  14      781.74      789.88     24.09 o
 -11   4  14      103.17      114.42     10.39 o
 -10   4  14      632.11      633.40     19.84 o
  -9   4  14     1531.48     1572.77     32.29 o
  -8   4  14      450.81      474.04     16.17 o
  -7   4  14     1102.74     1161.21     24.19 o
  -6   4  14      403.62      393.22     14.48 o
  -5   4  14      820.04      860.80     25.15 o
  -4   4  14       17.34        8.83      4.50 o
  -3   4  14       81.84       70.51      8.83 o
  -2   4  14        3.42       -5.13      5.00 o
  -1   4  14      102.17       84.09      8.64 o
   0   4  14      156.75      135.45     14.37 o
   1   4  14      120.33      150.42     14.01 o
   2   4  14       38.39       41.36      9.34 o
   3   4  14       17.20       28.11      8.77 o
   4   4  14        1.34       -2.86      8.02 o
   5   4  14       75.89       67.83     15.86 o
   6   4  14        3.60       -3.53     11.18 o
 -17   5  14      126.59      130.14     19.02 o
 -16   5  14        8.10       11.01     10.95 o
 -15   5  14      767.93      874.14     95.90 o
 -14   5  14       49.65       42.82     17.13 o
 -13   5  14      353.16      353.42     23.28 o
 -12   5  14      749.85      760.61     27.89 o
 -11   5  14      657.56      592.55     23.00 o
 -10   5  14       78.19       96.09      9.35 o
  -9   5  14     1381.52     1363.82     30.14 o
  -8   5  14      349.52      383.35     21.38 o
  -7   5  14      401.27      369.36     16.78 o
  -6   5  14      233.82      234.08     14.43 o
  -5   5  14       13.08       11.70      5.26 o
  -4   5  14       30.87       30.00      7.18 o
  -3   5  14       20.29        1.55      5.13 o
  -2   5  14        9.18       11.52      6.55 o
  -1   5  14       57.17       50.56      9.90 o
   0   5  14      177.04      153.31     15.26 o
   1   5  14      117.37      120.00     12.76 o
   2   5  14      590.88      636.24     28.81 o
   3   5  14        2.60       12.20      9.57 o
   4   5  14        0.03       -0.99      9.24 o
   5   5  14       53.48       52.79     15.10 o
 -16   6  14       36.53       14.09     11.01 o
 -15   6  14       44.06       41.90     17.14 o
 -14   6  14      465.26      478.21     28.43 o
 -13   6  14      178.49      169.54     16.66 o
 -12   6  14      300.18      275.80     26.74 o
 -11   6  14      171.86      152.12     15.73 o
 -10   6  14      281.27      256.05     16.77 o
  -9   6  14       29.87       33.65      6.61 o
  -8   6  14      910.47      826.97     38.23 o
  -7   6  14       22.76       15.10      6.24 o
  -6   6  14      462.83      450.55     21.30 o
  -5   6  14      164.08      164.84     13.14 o
  -4   6  14        9.32        3.05      5.20 o
  -3   6  14       98.97      101.71     13.90 o
  -2   6  14      881.40      848.34     31.15 o
  -1   6  14       95.40       93.85     12.71 o
   0   6  14      163.30      124.70     14.56 o
   1   6  14      100.48       99.98     16.33 o
   2   6  14      245.93      262.04     24.07 o
   3   6  14       75.60       62.69     13.85 o
   4   6  14      188.60      186.27     22.29 o
   5   6  14      310.65      300.13     28.65 o
 -16   7  14      379.14      418.08     35.71 o
 -15   7  14       20.96       22.92      9.93 o
 -14   7  14      245.87      343.56     24.45 o
 -13   7  14       38.16       17.85     10.47 o
 -12   7  14      284.82      313.57     21.84 o
 -11   7  14        0.36        5.16      6.70 o
 -10   7  14      469.75      504.57     26.42 o
  -9   7  14      159.34      161.75     13.80 o
  -8   7  14      328.62      348.19     21.69 o
  -7   7  14       21.89       14.74      7.29 o
  -6   7  14       57.64       57.83     10.14 o
  -5   7  14       12.86        5.16      9.11 o
  -4   7  14      388.82      380.91     32.95 o
  -3   7  14        5.88       -3.96      6.73 o
  -2   7  14       83.22       71.57     14.96 o
  -1   7  14      103.08       91.19     19.63 o
   0   7  14        6.42        0.02      8.10 o
   1   7  14      362.30      360.17     27.42 o
   2   7  14       21.35        4.79      8.95 o
   3   7  14      165.82      173.61     22.45 o
   4   7  14      124.78      116.99     18.71 o
 -15   8  14      225.46      187.17     39.51 o
 -14   8  14       74.92       82.38     13.83 o
 -13   8  14      231.56      214.64     20.30 o
 -12   8  14       31.66       35.74      9.97 o
 -11   8  14        0.03       -5.44      6.06 o
 -10   8  14        0.00        2.71      6.89 o
  -9   8  14      789.02      800.22     29.76 o
  -8   8  14      148.63      136.94     14.64 o
  -7   8  14      513.05      527.94     34.57 o
  -6   8  14       42.91       21.36     12.85 o
  -5   8  14     1274.28     1222.56     45.08 o
  -4   8  14       24.93       22.06      9.34 o
  -3   8  14     1834.18     1907.44     63.47 o
  -2   8  14       24.97        9.79      8.28 o
  -1   8  14      689.15      851.71     31.90 o
   0   8  14       18.91       24.81     10.43 o
   1   8  14      103.61       94.36     16.04 o
   2   8  14       53.94       51.33     15.08 o
   3   8  14       47.34       61.70     27.82 o
 -13   9  14       48.43       30.18     10.42 o
 -12   9  14       88.87       86.32     13.06 o
 -11   9  14        1.57       -3.69      7.08 o
 -10   9  14     1018.08     1028.14     39.60 o
  -9   9  14        9.67        3.91      8.31 o
  -8   9  14     1817.02     1850.65     53.18 o
  -7   9  14      389.62      304.53     23.67 o
  -6   9  14     2080.30     2225.24     58.70 o
  -5   9  14      270.88      281.18     28.80 o
  -4   9  14     1062.06     1116.94     40.02 o
  -3   9  14        0.38       -8.49     11.54 o
  -2   9  14      586.80      666.51     34.59 o
  -1   9  14       45.60       34.12     12.68 o
   0   9  14      424.05      514.60     32.59 o
   1   9  14        1.28       -1.17      9.42 o
 -11  10  14      379.03      392.43     24.84 o
 -10  10  14        5.29        1.00      9.08 o
  -9  10  14      558.88      590.27     48.79 o
  -8  10  14       24.61       14.53      9.55 o
  -7  10  14        1.05       11.32      8.67 o
  -6  10  14        1.51        1.85      7.77 o
  -5  10  14      117.53      104.67     14.91 o
  -4  10  14       49.72       62.34     12.83 o
  -3  10  14        7.94       -0.37      8.83 o
  -2  10  14        0.62       -4.98      7.44 o
  -1  10  14        6.96        7.30      9.50 o
  -6  11  14      131.67      146.91     18.22 o
  -5  11  14      110.20       84.52     24.93 o
 -18   1  15       47.20       37.56     12.77 o
 -17   1  15        3.26        9.67      9.05 o
 -16   1  15       73.96       92.64     11.62 o
 -15   1  15        5.12        8.00      6.80 o
 -14   1  15      398.45      431.69     18.40 o
 -13   1  15        1.88       -4.02      4.26 o
 -12   1  15        2.72        4.63      4.49 o
 -11   1  15      144.06      143.94     10.29 o
 -10   1  15       21.43        8.16      4.24 o
  -9   1  15      837.86      805.93     22.73 o
  -8   1  15       13.26       13.68      5.02 o
  -7   1  15        0.01        0.31      4.02 o
  -6   1  15       28.43       28.31      6.81 o
  -5   1  15      378.94      369.63     17.39 o
  -4   1  15      568.81      539.03     19.48 o
  -3   1  15      153.27      158.02     10.24 o
  -2   1  15       38.15       31.02      5.89 o
  -1   1  15        0.16       -3.66      4.70 o
   0   1  15      186.73      196.27     12.72 o
   1   1  15      197.67      202.80     12.40 o
   2   1  15      169.05      158.91     12.50 o
   3   1  15      344.76      381.21     19.14 o
   4   1  15       29.08       17.99     10.39 o
   5   1  15      359.88      359.05     27.14 o
   6   1  15       98.20       97.50     27.85 o
 -18   2  15       94.36      135.33     18.56 o
 -17   2  15     1031.88     1040.23     33.12 o
 -16   2  15        0.48       11.05      7.58 o
 -15   2  15      314.67      316.88     22.69 o
 -14   2  15       78.88       82.93     10.24 o
 -13   2  15       22.75        7.55      5.92 o
 -12   2  15       34.54       19.77      5.33 o
 -11   2  15      355.21      379.21     16.04 o
 -10   2  15      460.41      474.04     15.49 o
  -9   2  15       67.26       60.52      6.56 o
  -8   2  15      433.82      391.92     17.95 o
  -7   2  15      353.98      344.58     16.44 o
  -6   2  15       44.42       48.15      9.51 o
  -5   2  15     1028.55     1021.98     25.40 o
  -4   2  15      425.91      448.80     17.84 o
  -3   2  15       55.15       49.22      7.84 o
  -2   2  15      934.87      930.02     23.13 o
  -1   2  15      126.32      125.12     14.24 o
   0   2  15      780.67      834.60     24.56 o
   1   2  15        0.71       -4.82      4.85 o
   2   2  15      588.92      630.22     25.44 o
   3   2  15       15.57       20.36      8.55 o
   4   2  15      558.38      600.52     29.86 o
   5   2  15      153.03      164.35     34.31 o
   6   2  15      394.75      420.64     35.80 o
 -18   3  15       92.53       99.33     20.09 o
 -17   3  15        3.10        1.29     10.77 o
 -16   3  15      262.38      274.31     18.63 o
 -15   3  15       17.18       17.92      7.70 o
 -14   3  15      303.86      333.64     23.59 o
 -13   3  15      590.46      570.90     28.60 o
 -12   3  15       82.25       95.81     11.52 o
 -11   3  15      106.58       97.01      9.97 o
 -10   3  15      584.22      573.82     25.33 o
  -9   3  15      244.49      212.43     13.48 o
  -8   3  15        1.28        4.39      3.97 o
  -7   3  15        5.48        1.38      3.95 o
  -6   3  15       65.87       67.38      7.95 o
  -5   3  15        6.07       -0.76      3.86 o
  -4   3  15     1052.05     1100.19     26.47 o
  -3   3  15      781.30      829.34     25.80 o
  -2   3  15       20.34       14.96      5.78 o
  -1   3  15     1392.28     1496.96     32.21 o
   0   3  15      311.98      318.85     18.50 o
   1   3  15     2095.10     2194.70     49.14 o
   2   3  15      208.10      225.10     17.99 o
   3   3  15      850.18      934.49     34.48 o
   4   3  15      156.24      210.40     24.07 o
   5   3  15      287.06      388.81     28.01 o
 -17   4  15      398.12      397.48     32.07 o
 -16   4  15      172.31      135.01     17.12 o
 -15   4  15      472.10      460.86     38.09 o
 -14   4  15      385.63      370.12     20.33 o
 -13   4  15      112.97      153.53     16.92 o
 -12   4  15      331.08      355.39     18.72 o
 -11   4  15       14.12       12.02      5.62 o
 -10   4  15      299.08      276.47     15.33 o
  -9   4  15       21.22       17.60      5.84 o
  -8   4  15     1075.74     1084.83     29.40 o
  -7   4  15       29.02       27.19      6.25 o
  -6   4  15        0.04       -1.03      4.36 o
  -5   4  15      433.65      429.94     19.82 o
  -4   4  15      151.57      155.92     25.85 o
  -3   4  15       27.88       14.34      6.98 o
  -2   4  15        0.93       -0.62      5.37 o
  -1   4  15       56.72       84.02     11.61 o
   0   4  15      255.15      255.77     18.18 o
   1   4  15      295.79      294.39     20.12 o
   2   4  15      472.15      452.30     25.25 o
   3   4  15       81.06       69.15     13.47 o
   4   4  15     1394.04     1496.24     54.83 o
   5   4  15       15.68        5.42     12.41 o
 -17   5  15        8.67       -4.96     10.53 o
 -16   5  15      218.92      206.38     20.55 o
 -15   5  15       47.80       36.63     10.44 o
 -14   5  15        1.41        1.47      7.40 o
 -13   5  15      267.31      265.52     20.72 o
 -12   5  15        4.92        2.13      6.37 o
 -11   5  15      497.25      509.37     24.13 o
 -10   5  15       63.01       51.69      7.96 o
  -9   5  15      680.47      695.73     24.14 o
  -8   5  15       14.78        8.51      5.66 o
  -7   5  15     1249.19     1226.67     31.79 o
  -6   5  15       13.06        6.62      5.89 o
  -5   5  15     1456.51     1540.29     41.72 o
  -4   5  15      197.33      196.84     14.98 o
  -3   5  15        3.92       10.15      6.73 o
  -2   5  15       58.53       55.22      9.10 o
  -1   5  15        0.03        2.01      5.92 o
   0   5  15      122.31      140.80     13.86 o
   1   5  15        9.93       -0.13      7.83 o
   2   5  15      303.26      274.45     33.09 o
   3   5  15       49.52       38.13     12.47 o
   4   5  15        3.63        4.01     11.20 o
 -16   6  15        0.81       -4.65      9.41 o
 -15   6  15      606.53      676.85     34.81 o
 -14   6  15        0.11       -2.23      7.27 o
 -13   6  15      742.13      737.19     34.74 o
 -12   6  15      111.97      103.44     13.85 o
 -11   6  15      163.98      195.69     18.02 o
 -10   6  15      778.69      843.21     30.47 o
  -9   6  15       39.12       40.92      9.51 o
  -8   6  15      984.49     1022.91     48.14 o
  -7   6  15      188.72      199.31     16.85 o
  -6   6  15      590.90      613.45     29.45 o
  -5   6  15     1216.62     1135.45     35.37 o
  -4   6  15       16.06        0.97      6.47 o
  -3   6  15      121.61      138.84     14.96 o
  -2   6  15       66.01       48.95     10.75 o
  -1   6  15        2.61        2.71      6.60 o
   0   6  15        0.75        5.80      8.75 o
   1   6  15       94.18      101.57     18.44 o
   2   6  15      363.67      326.67     27.62 o
   3   6  15       11.03        8.83     11.03 o
   4   6  15        2.34       -9.04     10.89 o
 -15   7  15      202.64      198.17     28.28 o
 -14   7  15      100.38      113.91     15.59 o
 -13   7  15      154.71      123.24     15.20 o
 -12   7  15       38.94       39.98      9.95 o
 -11   7  15       75.92       76.46     12.06 o
 -10   7  15      347.73      386.67     23.96 o
  -9   7  15      415.73      450.03     25.55 o
  -8   7  15      450.02      489.67     26.44 o
  -7   7  15      198.25      173.44     28.98 o
  -6   7  15      238.46      227.18     18.30 o
  -5   7  15      623.33      705.51     30.84 o
  -4   7  15      410.69      401.34     27.66 o
  -3   7  15      428.49      472.27     49.28 o
  -2   7  15        1.44        2.13      7.09 o
  -1   7  15      149.92      143.19     15.14 o
   0   7  15        0.03       -8.55      7.53 o
   1   7  15       16.34       16.05     10.36 o
   2   7  15       28.87       25.56     11.90 o
   3   7  15       79.83       47.03     14.90 o
 -14   8  15        5.12       -5.05      8.11 o
 -13   8  15       77.25       71.72     13.02 o
 -12   8  15        0.72       -3.62      7.48 o
 -11   8  15       10.82        7.46      7.25 o
 -10   8  15       97.62       90.65     15.06 o
  -9   8  15       70.18       49.48     11.69 o
  -8   8  15       53.99       66.36     11.66 o
  -7   8  15       17.60       17.61      8.64 o
  -6   8  15      449.69      436.92     28.76 o
  -5   8  15       60.74       51.44     11.82 o
  -4   8  15      294.39      270.09     22.79 o
  -3   8  15       26.10       28.12     10.26 o
  -2   8  15       63.49       80.37     20.58 o
  -1   8  15      251.57      276.67     29.76 o
   0   8  15      290.94      275.56     26.33 o
   1   8  15      117.89      113.48     18.25 o
 -12   9  15       10.13       -1.08      8.55 o
 -11   9  15       45.83       45.32     13.10 o
 -10   9  15       46.95       38.87     16.56 o
  -9   9  15       20.10       13.64      9.52 o
  -8   9  15      160.68      188.84     39.55 o
  -7   9  15       24.79       38.86     11.08 o
  -6   9  15      580.14      644.86     44.77 o
  -5   9  15       10.36        4.91      8.84 o
  -4   9  15       20.05       -0.22      9.49 o
  -3   9  15        6.46        5.85      9.05 o
  -2   9  15        1.60        8.37      7.97 o
  -1   9  15        7.78       13.45     10.15 o
   0   9  15       79.16       88.50     15.42 o
 -10  10  15       54.40       48.71     14.39 o
  -9  10  15       10.44        4.72      9.75 o
  -8  10  15      602.54      612.37     34.94 o
  -7  10  15      133.86      138.89     17.56 o
  -6  10  15      722.28      763.26     41.37 o
  -5  10  15      515.49      624.87     35.50 o
  -4  10  15      136.05      131.67     22.09 o
  -3  10  15      181.21      223.72     44.18 o
 -18   0  16      500.54      573.13     49.69 o
 -17   0  16      496.48      619.20     88.08 o
 -16   0  16       85.08       79.98     39.99 o
 -15   0  16      672.62      655.02     33.41 o
 -14   0  16      392.44      513.98     29.03 o
 -13   0  16      955.57      931.78     33.11 o
 -12   0  16       37.80       34.32     10.33 o
 -11   0  16      407.32      369.86     23.04 o
 -10   0  16       21.20       13.37      7.93 o
  -9   0  16      156.50      127.15     16.13 o
  -8   0  16      256.50      252.41     21.02 o
  -7   0  16       40.25       53.87     10.73 o
  -6   0  16      194.98      204.97     19.05 o
  -5   0  16      582.05      495.87     29.63 o
  -4   0  16      255.36      274.62     19.20 o
  -3   0  16     1898.03     1868.07     46.27 o
  -2   0  16      137.27      112.26     20.74 o
  -1   0  16     1250.78     1440.61     55.13 o
   0   0  16      109.25       93.84     14.26 o
   1   0  16      437.49      521.44     33.16 o
   2   0  16       91.72       83.15     16.08 o
   3   0  16        6.71        1.05     11.74 o
   4   0  16        9.85        7.45     20.72 o
   5   0  16      246.04      247.08     47.60 o
 -18   1  16      737.70      745.78     39.90 o
 -17   1  16      331.56      382.91     28.22 o
 -16   1  16      317.48      333.22     20.61 o
 -15   1  16      464.23      488.92     31.98 o
 -14   1  16        0.07        4.50      5.64 o
 -13   1  16       22.31        7.86      6.40 o
 -12   1  16       21.46       17.58      6.49 o
 -11   1  16       63.15       56.92      7.20 o
 -10   1  16       94.14       93.22     17.09 o
  -9   1  16       60.99       52.10      8.21 o
  -8   1  16      185.59      171.02     12.55 o
  -7   1  16      794.98      804.20     35.99 o
  -6   1  16       42.63       36.31      6.67 o
  -5   1  16      258.63      271.25     15.51 o
  -4   1  16      676.46      670.04     22.23 o
  -3   1  16        7.68        1.29      5.21 o
  -2   1  16     1446.05     1450.46     33.25 o
  -1   1  16       12.48       -1.72      5.03 o
   0   1  16     1105.93     1167.74     29.07 o
   1   1  16       46.80       37.34      7.74 o
   2   1  16      674.93      640.79     33.42 o
   3   1  16      124.20      136.58     17.95 o
   4   1  16      254.79      301.15     25.05 o
   5   1  16        0.13       17.03     16.65 o
 -18   2  16      111.20      150.35     24.19 o
 -17   2  16       56.46       59.65     15.76 o
 -16   2  16       33.61       25.39      8.42 o
 -15   2  16      100.17       87.86     11.17 o
 -14   2  16      501.75      468.69     23.30 o
 -13   2  16        5.72        9.41      6.29 o
 -12   2  16     1855.51     1793.09     42.85 o
 -11   2  16      283.31      293.69     14.63 o
 -10   2  16      398.03      414.76     20.65 o
  -9   2  16      121.87      116.08     11.99 o
  -8   2  16      293.28      301.82     16.18 o
  -7   2  16        4.72        4.54      5.04 o
  -6   2  16      167.24      153.56     11.83 o
  -5   2  16       18.51       12.12      5.18 o
  -4   2  16       25.51       18.31      5.29 o
  -3   2  16      357.89      351.75     17.39 o
  -2   2  16      373.59      356.18     18.67 o
  -1   2  16      535.23      533.05     22.58 o
   0   2  16      457.98      511.88     29.34 o
   1   2  16      622.91      668.40     30.03 o
   2   2  16      269.88      232.24     18.71 o
   3   2  16       75.00       75.66     14.27 o
   4   2  16       17.62       21.23     13.72 o
   5   2  16      128.99      130.51     22.24 o
 -18   3  16        5.12       -7.32      9.95 o
 -17   3  16      294.18      295.97     24.64 o
 -16   3  16      126.54      109.94     12.89 o
 -15   3  16      299.95      342.08     20.42 o
 -14   3  16      164.44      164.16     13.81 o
 -13   3  16       21.87       16.52      7.14 o
 -12   3  16      305.13      304.20     17.61 o
 -11   3  16        4.88        3.04      5.87 o
 -10   3  16      670.30      685.79     24.00 o
  -9   3  16     1573.28     1711.86     39.81 o
  -8   3  16      256.91      256.72     15.25 o
  -7   3  16      890.19      938.49     27.78 o
  -6   3  16      104.19       90.32     10.39 o
  -5   3  16       55.96       67.14      9.60 o
  -4   3  16        1.57       -1.82      4.79 o
  -3   3  16       28.52       15.97      6.82 o
  -2   3  16      235.56      196.17     15.47 o
  -1   3  16       13.12        9.76      7.48 o
   0   3  16      547.66      530.87     26.65 o
   1   3  16       68.15       69.15     11.32 o
   2   3  16      105.98       78.00     12.37 o
   3   3  16        0.02        0.80      9.24 o
   4   3  16       22.27       15.42     11.44 o
 -17   4  16       18.45        9.60     10.37 o
 -16   4  16      169.77      187.89     19.91 o
 -15   4  16       61.37       63.24     12.74 o
 -14   4  16       58.54       88.11     12.90 o
 -13   4  16        3.89        0.21      5.72 o
 -12   4  16      119.48       97.77     10.55 o
 -11   4  16       25.60        3.86      6.18 o
 -10   4  16       48.62       32.34      7.78 o
  -9   4  16       28.65       19.03      6.94 o
  -8   4  16      726.97      774.97     28.74 o
  -7   4  16        6.28       -1.03      5.08 o
  -6   4  16       48.48       32.16     10.14 o
  -5   4  16      960.56     1057.17     33.94 o
  -4   4  16      193.12      181.10     16.69 o
  -3   4  16      300.37      297.85     20.84 o
  -2   4  16       96.90      106.34     12.07 o
  -1   4  16      748.04      777.44     33.67 o
   0   4  16      133.08      110.81     16.26 o
   1   4  16      965.80      979.16     33.32 o
   2   4  16      324.57      327.54     31.64 o
   3   4  16      277.43      277.09     59.74 o
   4   4  16      235.82      246.13     27.29 o
 -17   5  16        3.01       15.87     22.99 o
 -16   5  16       44.16       54.21     12.40 o
 -15   5  16      243.51      293.85     44.26 o
 -14   5  16      257.00      247.60     28.36 o
 -13   5  16      238.10      220.74     19.58 o
 -12   5  16      253.57      231.84     19.61 o
 -11   5  16       39.14       41.03      9.84 o
 -10   5  16      292.57      263.97     17.68 o
  -9   5  16      215.41      203.39     18.75 o
  -8   5  16       76.65       80.99     11.49 o
  -7   5  16      146.61      152.03     15.59 o
  -6   5  16      134.88      122.16     12.34 o
  -5   5  16      132.03      118.57     12.36 o
  -4   5  16      243.46      236.99     16.73 o
  -3   5  16       67.54       46.25      9.92 o
  -2   5  16       19.36        9.05      6.53 o
  -1   5  16        2.58        0.29      8.28 o
   0   5  16      149.62      196.55     21.75 o
   1   5  16       82.34       81.88     18.69 o
   2   5  16      522.55      546.55     37.05 o
   3   5  16      137.84      127.84     20.54 o
 -16   6  16        1.03       -0.19      9.54 o
 -15   6  16      625.00      695.46     36.27 o
 -14   6  16      117.36      104.71     15.35 o
 -13   6  16       70.39       85.74     13.31 o
 -12   6  16        0.07        1.35      7.45 o
 -11   6  16       78.89       97.42     13.27 o
 -10   6  16       61.66       65.89     12.41 o
  -9   6  16        0.44       -0.81      6.55 o
  -8   6  16       23.16       13.38      8.08 o
  -7   6  16       23.30       24.20      8.69 o
  -6   6  16      219.30      197.66     17.51 o
  -5   6  16      325.75      322.37     22.30 o
  -4   6  16      157.79      136.09     16.84 o
  -3   6  16      234.34      249.61     26.17 o
  -2   6  16      134.73      146.79     15.65 o
  -1   6  16       76.13       84.72     14.87 o
   0   6  16       13.28       11.62      9.79 o
   1   6  16      200.90      199.89     45.85 o
   2   6  16       17.76       10.64     11.18 o
 -15   7  16      415.07      393.65     27.72 o
 -14   7  16      417.93      428.58     35.47 o
 -13   7  16      447.41      475.30     29.09 o
 -12   7  16       11.96        4.73      7.90 o
 -11   7  16      371.77      357.75     30.52 o
 -10   7  16      169.48      160.48     19.00 o
  -9   7  16     1069.23     1259.31     44.82 o
  -8   7  16      129.39      112.25     14.49 o
  -7   7  16      415.10      410.47     25.34 o
  -6   7  16        0.85        5.33      7.49 o
  -5   7  16       57.45       45.14     11.98 o
  -4   7  16       43.85       52.02     12.72 o
  -3   7  16      478.23      443.32     30.54 o
  -2   7  16       14.14       25.06      9.25 o
  -1   7  16       72.74       67.13     19.26 o
   0   7  16       68.13       85.77     16.39 o
   1   7  16      124.95      131.08     18.84 o
 -13   8  16       38.61       16.36      9.86 o
 -12   8  16      436.07      373.17     25.64 o
 -11   8  16       44.03       30.65     11.69 o
 -10   8  16     1156.72     1282.63     53.36 o
  -9   8  16       19.71        8.83      9.15 o
  -8   8  16     1240.43     1289.89     52.54 o
  -7   8  16       12.59       -0.59     11.23 o
  -6   8  16      269.94      272.48     28.20 o
  -5   8  16       18.46       18.48     12.44 o
  -4   8  16      477.86      464.71     30.94 o
  -3   8  16       23.35        7.65      9.14 o
  -2   8  16       11.44        4.84      8.00 o
  -1   8  16       28.25       20.95     10.71 o
   0   8  16      428.35      461.96     46.91 o
 -11   9  16      122.77      168.81     20.22 o
 -10   9  16      253.85      204.99     21.53 o
  -9   9  16      185.75      227.11     30.35 o
  -8   9  16       40.28       28.65     11.46 o
  -7   9  16      196.93      175.45     19.74 o
  -6   9  16       43.87       50.72     14.85 o
  -5   9  16      194.60      186.15     20.54 o
  -4   9  16       19.02       21.00     11.18 o
  -3   9  16       68.27       78.98     12.76 o
  -2   9  16        7.47        0.86      8.01 o
 -18   1  17        8.11       -3.95     10.50 o
 -17   1  17       30.03       30.83     12.74 o
 -16   1  17       76.36       64.28     10.86 o
 -15   1  17      146.99      128.85     13.44 o
 -14   1  17       15.38        5.91      6.60 o
 -13   1  17     1092.49     1130.02     32.31 o
 -12   1  17      182.93      165.36     11.79 o
 -11   1  17       15.58       11.82      5.76 o
 -10   1  17      623.27      597.18     23.94 o
  -9   1  17        5.29       -0.35      5.16 o
  -8   1  17       90.43      107.22     12.96 o
  -7   1  17        0.93        3.49      5.27 o
  -6   1  17      452.85      444.27     20.45 o
  -5   1  17        0.23       -1.16      4.69 o
  -4   1  17      264.42      245.41     13.42 o
  -3   1  17      180.22      192.89     13.05 o
  -2   1  17      327.68      339.27     20.85 o
  -1   1  17       28.71       10.25      6.57 o
   0   1  17       19.30       17.16      6.93 o
   1   1  17      107.46      111.20     15.28 o
   2   1  17       58.65       47.41     12.94 o
   3   1  17       12.66       -3.63     10.43 o
   4   1  17       90.98      135.71     35.46 o
 -18   2  17      247.37      236.80     34.12 o
 -17   2  17       16.72       10.60      8.29 o
 -16   2  17      271.35      235.07     17.93 o
 -15   2  17       12.72       20.65      7.80 o
 -14   2  17      195.70      213.40     19.48 o
 -13   2  17        7.01        6.91      7.04 o
 -12   2  17      534.66      501.01     23.25 o
 -11   2  17      170.29      148.24     16.98 o
 -10   2  17      488.89      530.36     25.21 o
  -9   2  17       83.09       74.21      9.96 o
  -8   2  17      175.21      198.34     15.46 o
  -7   2  17      729.48      736.88     30.81 o
  -6   2  17     1001.48     1025.97     30.31 o
  -5   2  17      222.47      213.93     16.14 o
  -4   2  17     1286.96     1316.34     35.25 o
  -3   2  17      834.40      909.50     26.61 o
  -2   2  17       15.38       29.36      9.66 o
  -1   2  17      121.32      122.82     13.19 o
   0   2  17       50.62       38.76      9.57 o
   1   2  17        0.50       -2.67      7.48 o
   2   2  17      112.87      101.39     14.01 o
   3   2  17        7.76        2.07     12.39 o
 -17   3  17       38.79       28.18     12.08 o
 -16   3  17        7.17        4.66      8.89 o
 -15   3  17        6.59        6.85      7.63 o
 -14   3  17       58.43       62.11     11.40 o
 -13   3  17        6.49        2.63      6.32 o
 -12   3  17       85.95       71.88     11.07 o
 -11   3  17      974.94      941.99     30.11 o
 -10   3  17      616.36      653.82     31.65 o
  -9   3  17        3.51        0.13      5.57 o
  -8   3  17      293.50      302.17     21.10 o
  -7   3  17      620.41      590.51     33.79 o
  -6   3  17      327.62      354.84     31.04 o
  -5   3  17     1452.63     1548.39     43.33 o
  -4   3  17        3.94        1.08      7.48 o
  -3   3  17     1244.99     1337.42     48.67 o
  -2   3  17      611.84      601.40     28.07 o
  -1   3  17        0.44       -9.90      6.95 o
   0   3  17       22.66       32.99      9.21 o
   1   3  17       14.04       15.45      9.71 o
   2   3  17       74.68       80.33     14.88 o
   3   3  17        3.55        3.48     10.30 o
 -17   4  17        0.22        7.39     10.46 o
 -16   4  17        6.53        2.20      9.74 o
 -15   4  17      286.91      305.68     33.89 o
 -14   4  17      216.97      244.18     25.01 o
 -13   4  17      212.13      226.16     18.27 o
 -12   4  17      173.21      154.86     14.82 o
 -11   4  17        5.58       -0.06      6.32 o
 -10   4  17       97.92      104.04     13.36 o
  -9   4  17        7.07        5.33      6.06 o
  -8   4  17        2.85       -2.38      5.45 o
  -7   4  17       68.48       45.52      8.80 o
  -6   4  17      136.52      158.96     15.82 o
  -5   4  17        6.25        1.59      6.73 o
  -4   4  17      194.89      217.19     21.03 o
  -3   4  17     1145.61     1110.24     33.14 o
  -2   4  17       25.81       13.12      7.86 o
  -1   4  17      397.76      377.44     25.63 o
   0   4  17       89.91       56.19     12.07 o
   1   4  17      241.78      241.42     25.10 o
   2   4  17      313.97      292.13     28.80 o
   3   4  17       48.73       70.47     20.94 o
 -16   5  17      269.80      323.85     25.93 o
 -15   5  17       46.90       39.99     12.02 o
 -14   5  17      100.83       95.75     14.32 o
 -13   5  17      445.67      478.87     29.14 o
 -12   5  17      460.21      421.74     26.47 o
 -11   5  17     1219.17     1306.46     41.02 o
 -10   5  17      296.32      328.70     31.98 o
  -9   5  17        4.10       -5.65      6.46 o
  -8   5  17      617.77      647.63     28.17 o
  -7   5  17       21.03       10.58      7.21 o
  -6   5  17      653.34      669.57     28.72 o
  -5   5  17       68.65       52.22      9.96 o
  -4   5  17       15.30        3.93      8.25 o
  -3   5  17        0.23        1.86      7.39 o
  -2   5  17     1076.50     1178.50     43.70 o
  -1   5  17        0.11        3.26      9.21 o
   0   5  17      428.94      442.11     32.84 o
   1   5  17      261.43      307.88     39.86 o
   2   5  17      159.09      171.68     22.70 o
 -15   6  17      740.94      733.82     73.52 o
 -14   6  17      268.11      271.42     36.08 o
 -13   6  17      639.23      599.28     32.76 o
 -12   6  17      166.66      170.03     17.74 o
 -11   6  17      737.07      694.27     39.33 o
 -10   6  17      119.43      107.24     20.01 o
  -9   6  17      570.67      556.30     33.83 o
  -8   6  17       88.06       76.31     13.60 o
  -7   6  17      246.22      269.10     21.14 o
  -6   6  17       27.40        8.46      8.79 o
  -5   6  17       10.23       18.38      9.49 o
  -4   6  17      107.76       95.57     15.46 o
  -3   6  17      238.68      215.66     24.16 o
  -2   6  17      307.24      299.29     31.22 o
  -1   6  17      136.64      120.91     19.65 o
   0   6  17      279.99      331.05     28.60 o
   1   6  17      274.90      271.35     45.65 o
 -14   7  17       31.04       34.75     11.43 o
 -13   7  17        2.00       -3.15      8.28 o
 -12   7  17      208.02      177.91     18.84 o
 -11   7  17       41.88       49.13     12.64 o
 -10   7  17      344.00      296.91     40.06 o
  -9   7  17       14.39        1.28      9.13 o
  -8   7  17      332.45      310.10     27.96 o
  -7   7  17       10.58        5.39      8.76 o
  -6   7  17       75.71      102.61     16.07 o
  -5   7  17      238.12      205.56     26.54 o
  -4   7  17      240.36      254.20     33.74 o
  -3   7  17      157.18      180.73     23.10 o
  -2   7  17        8.56        8.18      8.56 o
  -1   7  17      292.65      262.75     43.63 o
   0   7  17      203.94      186.24     23.52 o
 -12   8  17       15.90       17.42     11.38 o
 -11   8  17       24.19       14.14     12.95 o
 -10   8  17      116.97      122.21     22.39 o
  -9   8  17      284.43      291.75     30.76 o
  -8   8  17       39.58       30.49     11.61 o
  -7   8  17       13.43        9.51      9.18 o
  -6   8  17       22.72       23.31     11.09 o
  -5   8  17        1.20        0.23      9.94 o
  -4   8  17        2.38       12.76     10.34 o
  -3   8  17       43.88       16.45      9.11 o
  -2   8  17        4.37        8.57      9.00 o
  -9   9  17        0.79       -0.21      9.73 o
  -8   9  17       20.23       16.46     10.89 o
  -7   9  17       20.76       25.44     11.36 o
  -6   9  17       14.59       -3.26      9.45 o
  -5   9  17       39.77       28.49     12.21 o
 -17   0  18        7.58        9.25     15.68 o
 -16   0  18        9.59        2.44     12.67 o
 -15   0  18      350.94      308.87     42.42 o
 -14   0  18      247.68      272.05     26.72 o
 -13   0  18      583.03      628.24     32.77 o
 -12   0  18        5.97       -0.47      7.33 o
 -11   0  18      159.57      158.49     22.55 o
 -10   0  18     1656.05     1754.91     54.24 o
  -9   0  18      515.59      546.24     51.61 o
  -8   0  18     1735.81     1825.92     71.93 o
  -7   0  18      156.83      154.14     18.50 o
  -6   0  18      226.34      242.88     23.81 o
  -5   0  18       41.28       36.55      9.88 o
  -4   0  18      798.38      904.20     32.96 o
  -3   0  18       25.82       15.23     10.46 o
  -2   0  18      846.30      924.03     62.17 o
  -1   0  18       34.26       28.53     11.86 o
   0   0  18       71.66       39.43     13.61 o
   1   0  18       32.70       35.30     25.26 o
   2   0  18       12.95       22.99     24.61 o
 -17   1  18      228.73      248.92     23.64 o
 -16   1  18      146.59      175.19     19.79 o
 -15   1  18      315.42      293.07     19.70 o
 -14   1  18      294.43      353.33     26.69 o
 -13   1  18      491.45      479.77     23.51 o
 -12   1  18      231.70      264.43     20.66 o
 -11   1  18      510.44      492.98     25.32 o
 -10   1  18      241.84      268.82     16.85 o
  -9   1  18      642.74      660.24     25.99 o
  -8   1  18      716.54      750.54     26.21 o
  -7   1  18       26.08       29.87      7.72 o
  -6   1  18      389.63      417.69     23.80 o
  -5   1  18      266.95      303.62     19.76 o
  -4   1  18       18.98       22.70      7.23 o
  -3   1  18      263.51      247.44     18.37 o
  -2   1  18        1.86        3.29      6.89 o
  -1   1  18      122.68      134.18     13.27 o
   0   1  18       47.65       12.54     10.12 o
   1   1  18       13.55       19.07     10.89 o
   2   1  18      105.41      112.57     25.49 o
 -17   2  18       11.67       15.59     11.49 o
 -16   2  18      141.96      132.84     17.29 o
 -15   2  18      231.98      238.05     20.47 o
 -14   2  18        9.59        9.43      7.44 o
 -13   2  18      488.49      502.50     24.31 o
 -12   2  18        0.19       -0.79      6.82 o
 -11   2  18      359.26      355.46     24.14 o
 -10   2  18      289.50      214.76     19.79 o
  -9   2  18      152.52      166.49     16.80 o
  -8   2  18      193.59      201.02     23.28 o
  -7   2  18       34.64       26.18      9.06 o
  -6   2  18      223.61      191.84     35.34 o
  -5   2  18       12.18        2.83      7.32 o
  -4   2  18      199.39      190.57     16.01 o
  -3   2  18       17.35       11.78      7.95 o
  -2   2  18      225.00      268.95     21.66 o
  -1   2  18      352.50      363.71     23.08 o
   0   2  18        7.68        0.70      8.55 o
   1   2  18      339.17      304.83     29.20 o
   2   2  18        0.29      -11.98     10.48 o
 -17   3  18        6.69        3.18     10.39 o
 -16   3  18       18.81       10.04     10.43 o
 -15   3  18       61.81       55.21     11.15 o
 -14   3  18      130.52      163.81     15.08 o
 -13   3  18      104.72      108.10     15.54 o
 -12   3  18       71.04       78.71     11.66 o
 -11   3  18       19.47       17.73      8.49 o
 -10   3  18       17.09       12.95      8.04 o
  -9   3  18       11.23       -2.99      6.28 o
  -8   3  18       39.98       34.87     10.20 o
  -7   3  18       37.71       33.55      9.73 o
  -6   3  18      367.86      422.20     26.22 o
  -5   3  18       48.29       41.91     16.23 o
  -4   3  18      193.54      219.01     21.07 o
  -3   3  18       91.15      118.24     15.73 o
  -2   3  18       56.13       61.27     12.79 o
  -1   3  18       19.10       26.39     10.64 o
   0   3  18       60.42      107.04     17.39 o
   1   3  18      130.61      119.73     17.38 o
   2   3  18      265.23      321.66     30.92 o
 -16   4  18       10.01       14.27     10.77 o
 -15   4  18      314.85      331.06     25.92 o
 -14   4  18      394.00      433.12     28.39 o
 -13   4  18      103.27       82.40     13.62 o
 -12   4  18      400.06      374.83     26.63 o
 -11   4  18       16.30        4.28      7.93 o
 -10   4  18      585.77      624.79     43.42 o
  -9   4  18      118.28      104.44     18.23 o
  -8   4  18     1540.51     1514.85     38.93 o
  -7   4  18      344.19      406.67     26.23 o
  -6   4  18      579.40      619.40     31.79 o
  -5   4  18     1510.90     1524.56     44.97 o
  -4   4  18      260.64      280.07     34.12 o
  -3   4  18      593.30      681.12     30.59 o
  -2   4  18      101.44       81.84     13.78 o
  -1   4  18      280.54      271.14     26.50 o
   0   4  18       27.70       15.40     12.76 o
   1   4  18       32.62       33.48     16.74 o
 -15   5  18      183.37      234.91     28.89 o
 -14   5  18       11.64       20.83     10.90 o
 -13   5  18      175.60      145.74     25.52 o
 -12   5  18      111.51       83.29     15.78 o
 -11   5  18      165.10      159.58     33.06 o
 -10   5  18      639.66      644.77     67.02 o
  -9   5  18     1100.87     1197.45     45.26 o
  -8   5  18       26.08       11.62      8.67 o
  -7   5  18      495.60      529.14     29.52 o
  -6   5  18        0.30        2.02      7.60 o
  -5   5  18      346.05      323.50     28.01 o
  -4   5  18        8.68       -1.37      8.94 o
  -3   5  18       12.00        6.44      8.46 o
  -2   5  18        1.06        5.67      9.97 o
  -1   5  18       63.74       46.89     16.24 o
   0   5  18        2.97        8.15     12.09 o
 -14   6  18        7.17       19.92      9.81 o
 -13   6  18      143.51      128.40     17.01 o
 -12   6  18      296.10      295.62     27.02 o
 -11   6  18      430.07      469.43     53.91 o
 -10   6  18      162.08      192.13     21.83 o
  -9   6  18      551.82      593.73     36.46 o
  -8   6  18       75.62       85.93     15.35 o
  -7   6  18        5.78       -2.10     11.79 o
  -6   6  18       58.71       53.42     13.74 o
  -5   6  18        9.32       15.63     10.03 o
  -4   6  18       33.36       43.76     13.13 o
  -3   6  18       13.68       24.45      9.79 o
  -2   6  18       48.81       42.27     13.29 o
  -1   6  18      271.44      369.11     30.93 o
 -13   7  18       22.77       14.25     10.38 o
 -12   7  18      343.40      284.79     26.85 o
 -11   7  18        0.77       -7.44      8.65 o
 -10   7  18      105.60       88.32     16.53 o
  -9   7  18        8.18        2.76      9.70 o
  -8   7  18       58.51       37.75     12.24 o
  -7   7  18      187.31      213.03     22.85 o
  -6   7  18       35.64       43.11     13.04 o
  -5   7  18      665.71      696.95     40.43 o
  -4   7  18        6.63        9.23     10.11 o
  -3   7  18       43.11       16.24      9.29 o
  -2   7  18      205.42      223.55     24.82 o
 -11   8  18      211.10      216.59     24.28 o
 -10   8  18       51.92       33.10     12.86 o
  -9   8  18       67.86       61.28     14.62 o
  -8   8  18        3.42       -1.60      9.86 o
  -7   8  18       89.33       89.92     16.85 o
  -6   8  18      172.04      190.73     41.37 o
  -5   8  18      154.73      185.78     26.13 o
  -4   8  18        0.23        0.88      9.07 o
 -17   1  19       12.80       10.71     12.15 o
 -16   1  19      100.44      110.00     17.72 o
 -15   1  19       23.18       10.60     10.28 o
 -14   1  19       19.74       18.81      8.51 o
 -13   1  19       15.54        8.57      8.50 o
 -12   1  19      132.94      168.20     19.16 o
 -11   1  19        3.41       12.01      8.64 o
 -10   1  19      599.93      605.30     28.70 o
  -9   1  19       49.82       39.80      9.54 o
  -8   1  19      399.61      407.89     23.24 o
  -7   1  19        2.54       -3.74      6.42 o
  -6   1  19       45.79       44.80     12.62 o
  -5   1  19      126.64       94.88     11.39 o
  -4   1  19        2.74       11.00      7.60 o
  -3   1  19      192.67      184.07     18.90 o
  -2   1  19        2.46       -3.34      9.78 o
  -1   1  19       55.09       47.38     12.95 o
   0   1  19       74.69       83.32     19.68 o
   1   1  19      117.50      115.29     26.03 o
 -16   2  19       71.42       67.32     13.42 o
 -15   2  19      394.15      400.12     24.99 o
 -14   2  19      107.49       82.25     11.79 o
 -13   2  19      694.71      717.28     32.59 o
 -12   2  19      150.79      102.99     23.74 o
 -11   2  19     1654.12     1772.05     49.65 o
 -10   2  19        0.45       -3.90      7.28 o
  -9   2  19       79.86       68.36     12.39 o
  -8   2  19       30.87       33.38     10.26 o
  -7   2  19        9.63       19.20      9.47 o
  -6   2  19       22.53       10.63     11.87 o
  -5   2  19       40.83       21.62      8.88 o
  -4   2  19      130.05      117.84     13.85 o
  -3   2  19      230.21      251.12     21.80 o
  -2   2  19      121.52      136.15     17.07 o
  -1   2  19        0.15        7.01     11.31 o
   0   2  19        0.57       -7.99     11.42 o
   1   2  19       12.50       15.95     17.98 o
 -16   3  19      112.13      120.66     27.48 o
 -15   3  19       14.84       15.48     10.58 o
 -14   3  19      631.80      671.54     44.50 o
 -13   3  19       14.73       11.05      8.35 o
 -12   3  19     1045.43     1154.50     40.06 o
 -11   3  19      385.77      379.08     26.27 o
 -10   3  19      791.45      873.05     37.63 o
  -9   3  19      142.46      134.18     16.24 o
  -8   3  19       14.71        9.15      8.30 o
  -7   3  19        4.00        4.33      8.16 o
  -6   3  19       18.26        7.31      8.26 o
  -5   3  19       25.45       25.95     11.92 o
  -4   3  19       47.13       35.47      9.24 o
  -3   3  19       13.89        3.62      9.05 o
  -2   3  19      108.86       98.51     16.64 o
  -1   3  19       17.05       16.02     10.46 o
   0   3  19      167.12      197.31     21.36 o
 -15   4  19      128.99      115.23     23.43 o
 -14   4  19       26.73       15.56      9.84 o
 -13   4  19      174.66      266.67     23.26 o
 -12   4  19       90.44       77.97     20.67 o
 -11   4  19      198.96      211.10     22.95 o
 -10   4  19       11.60        8.93      8.55 o
  -9   4  19      178.12      168.77     17.56 o
  -8   4  19        1.76        5.61      7.49 o
  -7   4  19      165.48      148.45     15.13 o
  -6   4  19       53.04       44.68     11.22 o
  -5   4  19      127.77      120.64     15.96 o
  -4   4  19      230.79      231.57     18.76 o
  -3   4  19       47.93       44.24     11.73 o
  -2   4  19      141.98      117.44     19.07 o
  -1   4  19      739.60      766.93     44.78 o
   0   4  19        4.44      -21.37     17.49 o
 -15   5  19      217.14      238.66     47.28 o
 -14   5  19       22.47        8.32     10.04 o
 -13   5  19       11.73       10.75     11.03 o
 -12   5  19        3.85        4.17      9.66 o
 -11   5  19       55.44       52.05     14.19 o
 -10   5  19      179.30      137.34     19.99 o
  -9   5  19     1060.03      988.23     42.44 o
  -8   5  19       54.45       40.48     12.87 o
  -7   5  19        1.63       -2.12      9.35 o
  -6   5  19      196.24      171.17     29.42 o
  -5   5  19        7.91       10.29     10.44 o
  -4   5  19      301.64      322.38     24.70 o
  -3   5  19      277.62      282.11     23.57 o
  -2   5  19       91.15       82.78     17.41 o
  -1   5  19      400.27      365.00     31.90 o
 -13   6  19       46.59       37.76     13.86 o
 -12   6  19       79.58       82.60     16.65 o
 -11   6  19        8.89       -0.83     11.95 o
 -10   6  19       99.80       99.82     17.57 o
  -9   6  19       10.47        4.56     10.86 o
  -8   6  19      202.83      219.59     25.04 o
  -7   6  19       22.20       10.14     10.46 o
  -6   6  19       36.04       34.61     13.27 o
  -5   6  19       39.36       48.93     13.84 o
  -4   6  19      175.48      188.54     33.30 o
  -3   6  19       13.34       15.32     10.20 o
 -11   7  19      209.82      175.93     21.99 o
 -10   7  19       46.17       62.05     15.22 o
  -9   7  19       13.03       15.14     11.09 o
  -8   7  19      412.50      392.68     36.38 o
  -7   7  19       98.05       57.07     14.45 o
  -6   7  19      125.03      150.42     23.01 o
  -5   7  19      362.35      410.14     32.53 o
 -16   0  20      290.97      416.42     43.34 o
 -15   0  20      338.32      317.97     37.83 o
 -14   0  20      375.29      523.95     67.68 o
 -13   0  20      303.03      258.09     47.28 o
 -12   0  20       39.10       28.50     22.34 o
 -11   0  20      438.03      497.47     43.16 o
 -10   0  20      183.12      197.70     28.26 o
  -9   0  20     1063.56     1118.73     55.40 o
  -8   0  20       30.84       35.38     15.32 o
  -7   0  20      104.92       91.04     20.55 o
  -6   0  20      142.46      196.80     38.70 o
  -5   0  20       22.00        2.45     18.46 o
  -4   0  20      679.87      727.95     75.13 o
  -3   0  20      162.99       84.52     30.12 o
  -2   0  20       54.86       45.66     26.88 o
  -1   0  20      163.92       87.76     33.35 o
 -16   1  20      309.69      285.48     26.08 o
 -15   1  20     1702.20     1830.49     55.37 o
 -14   1  20      450.20      534.60     48.19 o
 -13   1  20      349.91      340.25     30.35 o
 -12   1  20      228.38      284.89     26.50 o
 -11   1  20       61.10       67.03     13.02 o
 -10   1  20      118.96      122.92     19.48 o
  -9   1  20      185.84      141.06     16.86 o
  -8   1  20       68.89       94.28     15.00 o
  -7   1  20      102.18      115.44     16.10 o
  -6   1  20        0.89        2.99      8.14 o
  -5   1  20      245.00      303.68     67.03 o
  -4   1  20       89.32       93.32     17.49 o
  -3   1  20      181.81      198.09     23.95 o
  -2   1  20      248.53      221.43     25.64 o
  -1   1  20        0.06       -2.48     15.49 o
 -16   2  20       74.92       97.79     35.30 o
 -15   2  20       23.11        2.84     10.64 o
 -14   2  20      459.79      423.87     26.12 o
 -13   2  20        2.20        5.67      9.52 o
 -12   2  20      217.39      245.72     22.07 o
 -11   2  20       76.68       74.95     14.23 o
 -10   2  20      115.99      107.04     15.06 o
  -9   2  20       32.29       19.77     10.04 o
  -8   2  20      161.30      146.20     17.10 o
  -7   2  20       11.64       12.28      9.10 o
  -6   2  20      227.72      227.62     27.67 o
  -5   2  20       28.48       12.88      8.70 o
  -4   2  20       40.38       31.94     10.39 o
  -3   2  20        4.40        4.60     11.04 o
  -2   2  20        9.80       -0.91     11.51 o
  -1   2  20        1.29       -8.79     11.71 o
 -15   3  20        0.30        3.76     10.69 o
 -14   3  20       43.62       20.76     11.39 o
 -13   3  20       59.46       49.12     14.16 o
 -12   3  20      105.67       94.04     15.06 o
 -11   3  20       44.14       30.84     11.32 o
 -10   3  20       92.44      106.66     15.49 o
  -9   3  20      161.34      139.55     17.66 o
  -8   3  20      100.12      118.93     16.13 o
  -7   3  20      119.49       98.03     14.85 o
  -6   3  20       46.85       45.56     11.21 o
  -5   3  20      323.43      326.78     22.58 o
  -4   3  20       76.11       91.65     13.70 o
  -3   3  20       50.00       44.06     14.63 o
  -2   3  20        0.28       -6.94      9.59 o
 -14   4  20       87.06       97.03     18.94 o
 -13   4  20      258.60      256.87     36.54 o
 -12   4  20      134.68       99.78     18.16 o
 -11   4  20       38.19       15.29     11.25 o
 -10   4  20      273.13      269.40     25.99 o
  -9   4  20       42.85       33.08     13.12 o
  -8   4  20      173.55      183.48     22.63 o
  -7   4  20        1.47       -8.33      9.75 o
  -6   4  20       61.01       54.08     14.60 o
  -5   4  20       80.70       81.39     14.26 o
  -4   4  20       44.38       28.96     21.50 o
  -3   4  20      213.66      197.67     24.62 o
  -2   4  20       38.31       63.48     16.40 o
 -13   5  20       28.33       48.26     14.87 o
 -12   5  20      198.91      244.81     25.91 o
 -11   5  20       25.88       20.01     12.05 o
 -10   5  20        0.55        2.74      9.74 o
  -9   5  20        0.71        6.49     10.35 o
  -8   5  20      215.21      175.18     26.66 o
  -7   5  20       65.81       50.39     13.94 o
  -6   5  20        8.64        5.81     11.38 o
  -5   5  20       20.99       17.22     10.62 o
  -4   5  20       35.91       20.86     11.36 o
  -3   5  20        3.83       15.22     23.96 o
 -11   6  20      570.71      644.88     41.49 o
 -10   6  20        7.03       -1.48     11.07 o
  -9   6  20      107.87       76.87     16.94 o
  -8   6  20       10.71       18.89     12.70 o
  -7   6  20      230.54      237.01     33.04 o
  -6   6  20        4.39       10.67     11.42 o
  -5   6  20       80.25       78.60     16.31 o
 -15   1  21      349.84      309.57     38.01 o
 -14   1  21       36.54       33.02     39.18 o
 -13   1  21      241.03      254.68     35.71 o
 -12   1  21       64.95       50.87     15.65 o
 -11   1  21       19.97       12.93     12.53 o
 -10   1  21        0.55       -0.13     10.73 o
  -9   1  21        0.00        2.97     10.96 o
  -8   1  21        4.15       -3.01     11.62 o
  -7   1  21       68.18       67.93     16.49 o
  -6   1  21        2.08       -0.65     10.31 o
  -5   1  21      548.63      751.41     74.77 o
  -4   1  21        1.43       -6.44     14.80 o
  -3   1  21      251.74      364.09     52.14 o
 -14   2  21      305.64      345.73     32.41 o
 -13   2  21       85.98      101.05     18.86 o
 -12   2  21       69.04       67.92     16.51 o
 -11   2  21      229.26      231.08     29.59 o
 -10   2  21        0.53        6.89     10.06 o
  -9   2  21      153.88      172.01     21.28 o
  -8   2  21      248.61      266.44     28.28 o
  -7   2  21      153.34      158.71     18.90 o
  -6   2  21      126.40      130.24     20.75 o
  -5   2  21       53.63       36.64     15.11 o
  -4   2  21      360.23      379.04     33.06 o
  -3   2  21      298.34      301.03     36.29 o
 -14   3  21        0.35       -1.19     12.64 o
 -13   3  21      444.56      471.87     35.90 o
 -12   3  21        6.23        2.57     11.30 o
 -11   3  21      245.11      229.83     22.20 o
 -10   3  21       99.13       70.70     14.27 o
  -9   3  21      119.59       89.23     15.43 o
  -8   3  21      100.30      102.57     18.98 o
  -7   3  21      274.61      262.15     23.35 o
  -6   3  21      108.56      122.15     15.00 o
  -5   3  21      561.36      624.93     40.41 o
  -4   3  21      404.07      410.85     29.77 o
 -13   4  21        5.38      -17.49     18.78 o
 -12   4  21        1.78       14.13     12.15 o
 -11   4  21       13.87        8.44     10.75 o
 -10   4  21      366.73      355.63     31.32 o
  -9   4  21      245.81      234.38     31.89 o
  -8   4  21      116.16      139.25     21.15 o
  -7   4  21      219.03      221.46     25.73 o
  -6   4  21      145.24      167.90     22.63 o
  -5   4  21      333.93      337.60     26.74 o
 -11   5  21       83.94       99.74     33.35 o
 -10   5  21      272.90      299.00     28.94 o
  -9   5  21        7.17       -4.86     11.33 o
  -8   5  21     1026.98     1019.31     80.73 o
  -7   5  21      482.22      533.67     38.72 o
 -13   0  22      192.73      171.30     42.42 o
 -12   0  22      123.42      106.54     35.30 o
 -11   0  22        7.80        4.86     20.08 o
 -10   0  22      497.22      512.94     65.09 o
  -9   0  22        0.59      -13.60     16.84 o
  -8   0  22       74.57       68.00     29.14 o
  -7   0  22      212.84      125.32     37.24 o
  -6   0  22      672.26      725.04     82.25 o
  -5   0  22      713.80      815.71     85.17 o
 -13   1  22        4.25      -18.10     14.08 o
 -12   1  22       77.71       67.62     20.53 o
 -11   1  22       63.72       20.75     16.37 o
 -10   1  22      193.27      138.41     26.45 o
  -9   1  22      518.15      534.25     87.11 o
  -8   1  22      326.00      367.29     67.52 o
  -7   1  22      433.11      416.18     43.36 o
  -6   1  22     1041.63     1132.79     66.13 o
 -12   2  22      187.56      156.17     40.55 o
 -11   2  22       52.69       41.13     18.93 o
 -10   2  22        0.85       -2.24     12.00 o
  -9   2  22       56.86       53.81     16.42 o
  -8   2  22       75.48       52.58     16.44 o
  -7   2  22      248.70      272.82     33.09 o
  -6   2  22       62.51       46.01     16.46 o
 -11   3  22        7.11       -2.45     13.78 o
 -10   3  22        0.31        2.20     11.91 o
  -9   3  22       33.97       28.07     13.65 o
  -8   3  22        7.78       21.98     14.15 o
  -7   3  22      147.85      179.82     51.16 o
 
